# Supplementary material for: Covalent modification of a glutamic acid inspired by HaloTag technology
Source: Nat Commun. 2026 Jan 30;17:1257. doi: 10.1038/s41467-026-68999-9 (PMC12864978; doi:10.1038/s41467-026-68999-9)
Supplement: Supplementary file 4 — Source Data [file 41467_2026_68999_MOESM4_ESM.xlsx]

## Sheet: Figure 2b
Figure 2b
		Compound number
		4a	4b	5d	5e	5h	6a	6b
	% Covalent modification by 24 h	0	32	41	43	0	94	0
		0	30	45	52	0	94	0
			17	44	65		91
			20	42	88		100
			22	38
			19	47

## Sheet: Figure 2c
Figure 2c
	5e														6a

## Sheet: Figure 2d
Figure 2d
	Time / h	5e				6a				5h				6b
	2	26	0	8	0	40	9	0	13
	4	33	0	28	0	53	14	8	47
	6	57	0	18	0	48	28	19	58
	8	55	0	82	0	69	51	19	67
	24	52	43	88	65	94	91	94	100	0	0	0	0	0	0	0	0
	48	92	100	82	81	97	100	100	100	0	0	0	0	0	0	0	0

## Sheet: Figure 2e
Figure 2e
		PDEδ•1	PDEδ•5h	PDEδ•5e	PDEδ•6b	PDEδ•6a
	ΔTm / °C	11.3	11.8	14.5	11.4	17
		9.5	10.6	16.4	11.4	15
		9.1	11.9	14.2	11.2	15
		9	11	13.5	10.2	15

## Sheet: Figure 2f
Figure 2f		Ratio (RFU) 1st derivative			Ratio (RFU) 1st derivative
	Temperature [°C]	PDEδ•6a-24HR		Temperature [°C]	PDEδ•DMSO-2HR	PDEδ•DMSO-24HR	PDEδ•6a-2HR
	20	-0.007264		20	-0.000958	-0.000517	-0.004104
	20.027	-0.007252		20.042	-0.000957	-0.000517	-0.004092
	20.055	-0.007241		20.085	-0.000956	-0.000516	-0.004081
	20.082	-0.00723		20.127	-0.000955	-0.000516	-0.004069
	20.109	-0.007219		20.17	-0.000954	-0.000516	-0.004057
	20.136	-0.007208		20.212	-0.000953	-0.000516	-0.004046
	20.164	-0.007197		20.255	-0.000953	-0.000516	-0.004034
	20.191	-0.007186		20.297	-0.000952	-0.000515	-0.004023
	20.218	-0.007175		20.34	-0.000951	-0.000515	-0.004011
	20.246	-0.007164		20.382	-0.00095	-0.000515	-0.003999
	20.273	-0.007154		20.424	-0.000949	-0.000515	-0.003988
	20.3	-0.007143		20.467	-0.000948	-0.000514	-0.003976
	20.327	-0.007132		20.509	-0.000947	-0.000514	-0.003965
	20.355	-0.007122		20.552	-0.000946	-0.000514	-0.003953
	20.382	-0.007112		20.594	-0.000945	-0.000514	-0.003942
	20.409	-0.007101		20.637	-0.000944	-0.000513	-0.00393
	20.436	-0.007091		20.679	-0.000943	-0.000513	-0.003919
	20.464	-0.007081		20.722	-0.000942	-0.000513	-0.003907
	20.491	-0.007071		20.764	-0.000941	-0.000512	-0.003896
	20.518	-0.007061		20.807	-0.00094	-0.000512	-0.003884
	20.546	-0.007051		20.849	-0.000939	-0.000512	-0.003873
	20.573	-0.007042		20.891	-0.000938	-0.000512	-0.003861
	20.6	-0.007032		20.934	-0.000937	-0.000511	-0.00385
	20.627	-0.007022		20.976	-0.000936	-0.000511	-0.003839
	20.655	-0.007013		21.019	-0.000935	-0.000511	-0.003827
	20.682	-0.007003		21.061	-0.000934	-0.00051	-0.003816
	20.709	-0.006994		21.104	-0.000933	-0.00051	-0.003805
	20.737	-0.006985		21.146	-0.000932	-0.00051	-0.003794
	20.764	-0.006976		21.189	-0.000931	-0.000509	-0.003783
	20.791	-0.006966		21.231	-0.00093	-0.000509	-0.003771
	20.818	-0.006957		21.273	-0.000928	-0.000509	-0.00376
	20.846	-0.006948		21.316	-0.000927	-0.000508	-0.003749
	20.873	-0.00694		21.358	-0.000926	-0.000508	-0.003738
	20.9	-0.006931		21.401	-0.000925	-0.000508	-0.003727
	20.928	-0.006922		21.443	-0.000924	-0.000507	-0.003717
	20.955	-0.006913		21.486	-0.000923	-0.000507	-0.003706
	20.982	-0.006905		21.528	-0.000922	-0.000507	-0.003695
	21.009	-0.006896		21.571	-0.00092	-0.000506	-0.003684
	21.037	-0.006888		21.613	-0.000919	-0.000506	-0.003674
	21.064	-0.006879		21.656	-0.000918	-0.000506	-0.003663
	21.091	-0.006871		21.698	-0.000917	-0.000505	-0.003652
	21.118	-0.006863		21.74	-0.000915	-0.000505	-0.003642
	21.146	-0.006855		21.783	-0.000914	-0.000505	-0.003631
	21.173	-0.006847		21.825	-0.000913	-0.000504	-0.003621
	21.2	-0.006839		21.868	-0.000912	-0.000504	-0.003611
	21.228	-0.006831		21.91	-0.00091	-0.000503	-0.003601
	21.255	-0.006823		21.953	-0.000909	-0.000503	-0.003591
	21.282	-0.006815		21.995	-0.000908	-0.000503	-0.00358
	21.309	-0.006807		22.038	-0.000906	-0.000502	-0.00357
	21.337	-0.0068		22.08	-0.000905	-0.000502	-0.003561
	21.364	-0.006792		22.122	-0.000904	-0.000501	-0.003551
	21.391	-0.006784		22.165	-0.000902	-0.000501	-0.003541
	21.419	-0.006777		22.207	-0.000901	-0.0005	-0.003531
	21.446	-0.006769		22.25	-0.0009	-0.0005	-0.003522
	21.473	-0.006762		22.292	-0.000898	-0.0005	-0.003512
	21.5	-0.006755		22.335	-0.000897	-0.000499	-0.003503
	21.528	-0.006747		22.377	-0.000895	-0.000499	-0.003493
	21.555	-0.00674		22.42	-0.000894	-0.000498	-0.003484
	21.582	-0.006733		22.462	-0.000893	-0.000498	-0.003475
	21.61	-0.006725		22.505	-0.000891	-0.000497	-0.003465
	21.637	-0.006718		22.547	-0.00089	-0.000497	-0.003456
	21.664	-0.006711		22.589	-0.000888	-0.000496	-0.003447
	21.691	-0.006704		22.632	-0.000887	-0.000496	-0.003438
	21.719	-0.006697		22.674	-0.000885	-0.000495	-0.003429
	21.746	-0.00669		22.717	-0.000884	-0.000495	-0.00342
	21.773	-0.006683		22.759	-0.000882	-0.000494	-0.003411
	21.8	-0.006676		22.802	-0.000881	-0.000494	-0.003402
	21.828	-0.006668		22.844	-0.000879	-0.000493	-0.003393
	21.855	-0.006661		22.887	-0.000878	-0.000493	-0.003384
	21.882	-0.006654		22.929	-0.000876	-0.000492	-0.003376
	21.91	-0.006647		22.971	-0.000875	-0.000492	-0.003367
	21.937	-0.00664		23.014	-0.000873	-0.000491	-0.003358
	21.964	-0.006633		23.056	-0.000872	-0.000491	-0.003349
	21.991	-0.006626		23.099	-0.00087	-0.00049	-0.00334
	22.019	-0.006619		23.141	-0.000869	-0.00049	-0.00333
	22.046	-0.006612		23.184	-0.000867	-0.000489	-0.003321
	22.073	-0.006605		23.226	-0.000866	-0.000489	-0.003312
	22.101	-0.006598		23.269	-0.000864	-0.000488	-0.003302
	22.128	-0.006591		23.311	-0.000862	-0.000488	-0.003292
	22.155	-0.006584		23.354	-0.000861	-0.000487	-0.003283
	22.182	-0.006577		23.396	-0.000859	-0.000487	-0.003272
	22.21	-0.00657		23.438	-0.000857	-0.000486	-0.003262
	22.237	-0.006563		23.481	-0.000855	-0.000485	-0.003252
	22.264	-0.006556		23.523	-0.000853	-0.000484	-0.003244
	22.292	-0.006549		23.566	-0.00085	-0.000483	-0.003236
	22.319	-0.006541		23.608	-0.000847	-0.000481	-0.003228
	22.346	-0.006534		23.651	-0.000844	-0.00048	-0.00322
	22.373	-0.006527		23.693	-0.00084	-0.000479	-0.003211
	22.401	-0.006519		23.736	-0.000837	-0.000477	-0.003203
	22.428	-0.006512		23.778	-0.000834	-0.000476	-0.003194
	22.455	-0.006505		23.82	-0.000831	-0.000474	-0.003185
	22.482	-0.006497		23.863	-0.000828	-0.000473	-0.003176
	22.51	-0.00649		23.905	-0.000824	-0.000471	-0.003167
	22.537	-0.006482		23.948	-0.000821	-0.000469	-0.003157
	22.564	-0.006474		23.99	-0.000817	-0.000468	-0.003148
	22.592	-0.006467		24.033	-0.000814	-0.000466	-0.003138
	22.619	-0.006459		24.075	-0.00081	-0.000464	-0.003128
	22.646	-0.006451		24.118	-0.000807	-0.000463	-0.003119
	22.673	-0.006443		24.16	-0.000803	-0.000461	-0.003109
	22.701	-0.006436		24.203	-0.0008	-0.000459	-0.003099
	22.728	-0.006428		24.245	-0.000796	-0.000457	-0.00309
	22.755	-0.00642		24.287	-0.000792	-0.000456	-0.00308
	22.783	-0.006411		24.33	-0.000788	-0.000454	-0.003071
	22.81	-0.006403		24.372	-0.000785	-0.000452	-0.003062
	22.837	-0.006395		24.415	-0.000781	-0.00045	-0.003053
	22.864	-0.006387		24.457	-0.000777	-0.000448	-0.003044
	22.892	-0.006378		24.5	-0.000773	-0.000446	-0.003036
	22.919	-0.00637		24.542	-0.000769	-0.000444	-0.003028
	22.946	-0.006362		24.585	-0.000765	-0.000442	-0.00302
	22.973	-0.006353		24.627	-0.000761	-0.00044	-0.003013
	23.001	-0.006345		24.669	-0.000757	-0.000438	-0.003006
	23.028	-0.006336		24.712	-0.000753	-0.000436	-0.002999
	23.055	-0.006327		24.754	-0.000749	-0.000434	-0.002993
	23.083	-0.006319		24.797	-0.000745	-0.000432	-0.002988
	23.11	-0.00631		24.839	-0.00074	-0.00043	-0.002983
	23.137	-0.006302		24.882	-0.000736	-0.000428	-0.002978
	23.164	-0.006293		24.924	-0.000732	-0.000426	-0.002974
	23.192	-0.006284		24.967	-0.000728	-0.000424	-0.00297
	23.219	-0.006276		25.009	-0.000723	-0.000422	-0.002967
	23.246	-0.006268		25.052	-0.000719	-0.000419	-0.002964
	23.274	-0.00626		25.094	-0.000715	-0.000417	-0.002962
	23.301	-0.006252		25.136	-0.00071	-0.000415	-0.002961
	23.328	-0.006244		25.179	-0.000706	-0.000413	-0.00296
	23.355	-0.006237		25.221	-0.000702	-0.000411	-0.002959
	23.383	-0.00623		25.264	-0.000697	-0.000408	-0.002959
	23.41	-0.006224		25.306	-0.000693	-0.000406	-0.002959
	23.437	-0.006218		25.349	-0.000688	-0.000404	-0.00296
	23.465	-0.006213		25.391	-0.000684	-0.000401	-0.002961
	23.492	-0.006209		25.434	-0.000679	-0.000399	-0.002963
	23.519	-0.006206		25.476	-0.000675	-0.000396	-0.002965
	23.546	-0.006203		25.518	-0.00067	-0.000394	-0.002967
	23.574	-0.006201		25.561	-0.000666	-0.000391	-0.00297
	23.601	-0.006198		25.603	-0.000661	-0.000389	-0.002973
	23.628	-0.006196		25.646	-0.000657	-0.000386	-0.002976
	23.655	-0.006194		25.688	-0.000652	-0.000383	-0.00298
	23.683	-0.006193		25.731	-0.000648	-0.000381	-0.002983
	23.71	-0.006192		25.773	-0.000643	-0.000378	-0.002987
	23.737	-0.006191		25.816	-0.000639	-0.000375	-0.002991
	23.765	-0.00619		25.858	-0.000634	-0.000372	-0.002996
	23.792	-0.006189		25.901	-0.00063	-0.00037	-0.003
	23.819	-0.006189		25.943	-0.000626	-0.000367	-0.003004
	23.846	-0.00619		25.985	-0.000621	-0.000364	-0.003008
	23.874	-0.00619		26.028	-0.000617	-0.000361	-0.003013
	23.901	-0.006191		26.07	-0.000612	-0.000358	-0.003017
	23.928	-0.006192		26.113	-0.000608	-0.000355	-0.003021
	23.956	-0.006193		26.155	-0.000604	-0.000352	-0.003025
	23.983	-0.006195		26.198	-0.000599	-0.000349	-0.003029
	24.01	-0.006197		26.24	-0.000595	-0.000346	-0.003032
	24.037	-0.006199		26.283	-0.000591	-0.000342	-0.003036
	24.065	-0.006201		26.325	-0.000586	-0.000339	-0.003039
	24.092	-0.006204		26.367	-0.000582	-0.000336	-0.003042
	24.119	-0.006207		26.41	-0.000578	-0.000333	-0.003044
	24.147	-0.00621		26.452	-0.000574	-0.00033	-0.003047
	24.174	-0.006214		26.495	-0.00057	-0.000326	-0.003049
	24.201	-0.006217		26.537	-0.000566	-0.000323	-0.00305
	24.228	-0.006221		26.58	-0.000562	-0.00032	-0.003052
	24.256	-0.006226		26.622	-0.000558	-0.000316	-0.003053
	24.283	-0.00623		26.665	-0.000554	-0.000313	-0.003053
	24.31	-0.006234		26.707	-0.00055	-0.00031	-0.003053
	24.337	-0.006239		26.75	-0.000546	-0.000306	-0.003053
	24.365	-0.006244		26.792	-0.000542	-0.000303	-0.003053
	24.392	-0.006249		26.834	-0.000539	-0.0003	-0.003052
	24.419	-0.006254		26.877	-0.000535	-0.000297	-0.003051
	24.447	-0.006259		26.919	-0.000531	-0.000293	-0.003049
	24.474	-0.006265		26.962	-0.000528	-0.00029	-0.003047
	24.501	-0.00627		27.004	-0.000524	-0.000287	-0.003045
	24.528	-0.006276		27.047	-0.000521	-0.000283	-0.003043
	24.556	-0.006281		27.089	-0.000517	-0.00028	-0.00304
	24.583	-0.006287		27.132	-0.000514	-0.000277	-0.003037
	24.61	-0.006292		27.174	-0.00051	-0.000274	-0.003034
	24.638	-0.006298		27.216	-0.000507	-0.000271	-0.003031
	24.665	-0.006303		27.259	-0.000504	-0.000267	-0.003028
	24.692	-0.006309		27.301	-0.0005	-0.000264	-0.003025
	24.719	-0.006314		27.344	-0.000497	-0.000261	-0.003021
	24.747	-0.006319		27.386	-0.000494	-0.000258	-0.003018
	24.774	-0.006324		27.429	-0.000491	-0.000255	-0.003015
	24.801	-0.00633		27.471	-0.000488	-0.000252	-0.003011
	24.829	-0.006334		27.514	-0.000485	-0.000249	-0.003008
	24.856	-0.006339		27.556	-0.000482	-0.000246	-0.003005
	24.883	-0.006344		27.599	-0.000479	-0.000243	-0.003002
	24.91	-0.006348		27.641	-0.000476	-0.00024	-0.003
	24.938	-0.006353		27.683	-0.000473	-0.000237	-0.002997
	24.965	-0.006357		27.726	-0.00047	-0.000235	-0.002995
	24.992	-0.006361		27.768	-0.000467	-0.000232	-0.002993
	25.019	-0.006364		27.811	-0.000464	-0.000229	-0.002991
	25.047	-0.006368		27.853	-0.000461	-0.000226	-0.002989
	25.074	-0.006371		27.896	-0.000458	-0.000223	-0.002988
	25.101	-0.006374		27.938	-0.000455	-0.000221	-0.002986
	25.129	-0.006377		27.981	-0.000452	-0.000218	-0.002985
	25.156	-0.006379		28.023	-0.000449	-0.000216	-0.002985
	25.183	-0.006381		28.065	-0.000446	-0.000213	-0.002984
	25.21	-0.006383		28.108	-0.000443	-0.00021	-0.002984
	25.238	-0.006385		28.15	-0.00044	-0.000208	-0.002983
	25.265	-0.006386		28.193	-0.000437	-0.000205	-0.002983
	25.292	-0.006387		28.235	-0.000434	-0.000202	-0.002984
	25.32	-0.006388		28.278	-0.000431	-0.0002	-0.002984
	25.347	-0.006389		28.32	-0.000428	-0.000197	-0.002985
	25.374	-0.006389		28.363	-0.000425	-0.000195	-0.002985
	25.401	-0.006389		28.405	-0.000422	-0.000192	-0.002986
	25.429	-0.006388		28.448	-0.000419	-0.00019	-0.002987
	25.456	-0.006388		28.49	-0.000416	-0.000187	-0.002988
	25.483	-0.006387		28.532	-0.000413	-0.000184	-0.002989
	25.511	-0.006385		28.575	-0.000409	-0.000182	-0.00299
	25.538	-0.006384		28.617	-0.000406	-0.000179	-0.002992
	25.565	-0.006382		28.66	-0.000403	-0.000176	-0.002993
	25.592	-0.00638		28.702	-0.0004	-0.000174	-0.002994
	25.62	-0.006378		28.745	-0.000397	-0.000171	-0.002996
	25.647	-0.006375		28.787	-0.000393	-0.000168	-0.002997
	25.674	-0.006372		28.83	-0.00039	-0.000166	-0.002999
	25.701	-0.006369		28.872	-0.000387	-0.000163	-0.003
	25.729	-0.006366		28.914	-0.000383	-0.00016	-0.003001
	25.756	-0.006363		28.957	-0.00038	-0.000157	-0.003002
	25.783	-0.006359		28.999	-0.000377	-0.000154	-0.003003
	25.811	-0.006355		29.042	-0.000373	-0.000152	-0.003004
	25.838	-0.006351		29.084	-0.00037	-0.000149	-0.003005
	25.865	-0.006346		29.127	-0.000366	-0.000146	-0.003006
	25.892	-0.006342		29.169	-0.000363	-0.000143	-0.003006
	25.92	-0.006337		29.212	-0.000359	-0.00014	-0.003006
	25.947	-0.006332		29.254	-0.000356	-0.000137	-0.003006
	25.974	-0.006327		29.297	-0.000352	-0.000134	-0.003005
	26.002	-0.006322		29.339	-0.000348	-0.000131	-0.003005
	26.029	-0.006317		29.381	-0.000345	-0.000128	-0.003004
	26.056	-0.006312		29.424	-0.000341	-0.000125	-0.003002
	26.083	-0.006306		29.466	-0.000337	-0.000122	-0.003001
	26.111	-0.0063		29.509	-0.000334	-0.000119	-0.002999
	26.138	-0.006295		29.551	-0.00033	-0.000116	-0.002997
	26.165	-0.006289		29.594	-0.000326	-0.000113	-0.002994
	26.193	-0.006283		29.636	-0.000322	-0.00011	-0.002991
	26.22	-0.006277		29.679	-0.000318	-0.000107	-0.002988
	26.247	-0.006272		29.721	-0.000314	-0.000103	-0.002985
	26.274	-0.006266		29.763	-0.00031	-0.0001	-0.002981
	26.302	-0.00626		29.806	-0.000306	-9.7e-05	-0.002977
	26.329	-0.006254		29.848	-0.000302	-9.4e-05	-0.002972
	26.356	-0.006248		29.891	-0.000298	-9.1e-05	-0.002968
	26.383	-0.006242		29.933	-0.000294	-8.8e-05	-0.002963
	26.411	-0.006236		29.976	-0.00029	-8.5e-05	-0.002958
	26.438	-0.00623		30.018	-0.000285	-8.2e-05	-0.002952
	26.465	-0.006225		30.061	-0.000281	-7.9e-05	-0.002946
	26.493	-0.006219		30.103	-0.000277	-7.6e-05	-0.00294
	26.52	-0.006213		30.146	-0.000272	-7.3e-05	-0.002934
	26.547	-0.006207		30.188	-0.000268	-7e-05	-0.002928
	26.574	-0.006202		30.23	-0.000264	-6.7e-05	-0.002922
	26.602	-0.006196		30.273	-0.000259	-6.4e-05	-0.002915
	26.629	-0.006191		30.315	-0.000254	-6.1e-05	-0.002908
	26.656	-0.006185		30.358	-0.00025	-5.8e-05	-0.002902
	26.684	-0.00618		30.4	-0.000245	-5.5e-05	-0.002895
	26.711	-0.006174		30.443	-0.000241	-5.2e-05	-0.002888
	26.738	-0.006169		30.485	-0.000236	-5e-05	-0.00288
	26.765	-0.006164		30.528	-0.000231	-4.7e-05	-0.002873
	26.793	-0.006159		30.57	-0.000226	-4.4e-05	-0.002866
	26.82	-0.006154		30.612	-0.000222	-4.2e-05	-0.002859
	26.847	-0.006149		30.655	-0.000217	-3.9e-05	-0.002852
	26.875	-0.006144		30.697	-0.000212	-3.6e-05	-0.002845
	26.902	-0.00614		30.74	-0.000207	-3.4e-05	-0.002837
	26.929	-0.006135		30.782	-0.000202	-3.1e-05	-0.00283
	26.956	-0.00613		30.825	-0.000197	-2.9e-05	-0.002823
	26.984	-0.006126		30.867	-0.000192	-2.7e-05	-0.002816
	27.011	-0.006122		30.91	-0.000187	-2.4e-05	-0.002809
	27.038	-0.006118		30.952	-0.000182	-2.2e-05	-0.002802
	27.065	-0.006114		30.995	-0.000177	-2e-05	-0.002795
	27.093	-0.00611		31.037	-0.000172	-1.7e-05	-0.002788
	27.12	-0.006106		31.079	-0.000167	-1.5e-05	-0.002781
	27.147	-0.006102		31.122	-0.000162	-1.3e-05	-0.002775
	27.175	-0.006098		31.164	-0.000157	-1.1e-05	-0.002768
	27.202	-0.006095		31.207	-0.000152	-9e-06	-0.002762
	27.229	-0.006092		31.249	-0.000147	-7e-06	-0.002755
	27.256	-0.006088		31.292	-0.000142	-5e-06	-0.002749
	27.284	-0.006085		31.334	-0.000137	-3e-06	-0.002743
	27.311	-0.006082		31.377	-0.000132	-1e-06	-0.002737
	27.338	-0.006079		31.419	-0.000127	1e-06	-0.002732
	27.366	-0.006076		31.461	-0.000122	3e-06	-0.002726
	27.393	-0.006073		31.504	-0.000117	5e-06	-0.002721
	27.42	-0.006071		31.546	-0.000112	7e-06	-0.002716
	27.447	-0.006068		31.589	-0.000107	9e-06	-0.002712
	27.475	-0.006066		31.631	-0.000102	1.1e-05	-0.002707
	27.502	-0.006063		31.674	-9.7e-05	1.3e-05	-0.002703
	27.529	-0.006061		31.716	-9.3e-05	1.5e-05	-0.002699
	27.557	-0.006058		31.759	-8.8e-05	1.6e-05	-0.002696
	27.584	-0.006056		31.801	-8.3e-05	1.8e-05	-0.002693
	27.611	-0.006054		31.844	-7.9e-05	2e-05	-0.00269
	27.638	-0.006051		31.886	-7.4e-05	2.2e-05	-0.002687
	27.666	-0.006049		31.928	-6.9e-05	2.4e-05	-0.002685
	27.693	-0.006047		31.971	-6.5e-05	2.6e-05	-0.002683
	27.72	-0.006045		32.013	-6e-05	2.8e-05	-0.002682
	27.747	-0.006042		32.056	-5.6e-05	3e-05	-0.002681
	27.775	-0.00604		32.098	-5.2e-05	3.2e-05	-0.00268
	27.802	-0.006038		32.141	-4.7e-05	3.4e-05	-0.00268
	27.829	-0.006036		32.183	-4.3e-05	3.6e-05	-0.00268
	27.857	-0.006033		32.226	-3.9e-05	3.8e-05	-0.00268
	27.884	-0.006031		32.268	-3.5e-05	4e-05	-0.002681
	27.911	-0.006028		32.31	-3.1e-05	4.2e-05	-0.002682
	27.938	-0.006026		32.353	-2.6e-05	4.4e-05	-0.002684
	27.966	-0.006023		32.395	-2.2e-05	4.6e-05	-0.002686
	27.993	-0.00602		32.438	-1.8e-05	4.8e-05	-0.002688
	28.02	-0.006017		32.48	-1.4e-05	5e-05	-0.002691
	28.048	-0.006014		32.523	-1e-05	5.2e-05	-0.002694
	28.075	-0.006011		32.565	-7e-06	5.4e-05	-0.002697
	28.102	-0.006008		32.608	-3e-06	5.6e-05	-0.002701
	28.129	-0.006005		32.65	1e-06	5.8e-05	-0.002705
	28.157	-0.006001		32.693	5e-06	6.1e-05	-0.00271
	28.184	-0.005998		32.735	8e-06	6.3e-05	-0.002714
	28.211	-0.005994		32.777	1.2e-05	6.5e-05	-0.002719
	28.239	-0.00599		32.82	1.6e-05	6.7e-05	-0.002725
	28.266	-0.005987		32.862	1.9e-05	6.9e-05	-0.00273
	28.293	-0.005983		32.905	2.3e-05	7.2e-05	-0.002736
	28.32	-0.005979		32.947	2.6e-05	7.4e-05	-0.002742
	28.348	-0.005974		32.99	3e-05	7.6e-05	-0.002749
	28.375	-0.00597		33.032	3.3e-05	7.8e-05	-0.002755
	28.402	-0.005966		33.075	3.7e-05	8.1e-05	-0.002762
	28.429	-0.005961		33.117	4e-05	8.3e-05	-0.002769
	28.457	-0.005956		33.159	4.3e-05	8.5e-05	-0.002775
	28.484	-0.005951		33.202	4.7e-05	8.8e-05	-0.002782
	28.511	-0.005947		33.244	5e-05	9e-05	-0.002789
	28.539	-0.005941		33.287	5.3e-05	9.2e-05	-0.002796
	28.566	-0.005936		33.329	5.6e-05	9.5e-05	-0.002803
	28.593	-0.005931		33.372	5.9e-05	9.7e-05	-0.00281
	28.62	-0.005925		33.414	6.2e-05	9.9e-05	-0.002817
	28.648	-0.00592		33.457	6.5e-05	0.000102	-0.002823
	28.675	-0.005914		33.499	6.8e-05	0.000104	-0.00283
	28.702	-0.005909		33.542	7.1e-05	0.000106	-0.002836
	28.73	-0.005903		33.584	7.4e-05	0.000108	-0.002842
	28.757	-0.005897		33.626	7.7e-05	0.000111	-0.002847
	28.784	-0.005891		33.669	8e-05	0.000113	-0.002853
	28.811	-0.005884		33.711	8.3e-05	0.000115	-0.002858
	28.839	-0.005878		33.754	8.6e-05	0.000118	-0.002863
	28.866	-0.005872		33.796	8.8e-05	0.00012	-0.002867
	28.893	-0.005865		33.839	9.1e-05	0.000122	-0.002871
	28.92	-0.005859		33.881	9.4e-05	0.000125	-0.002874
	28.948	-0.005852		33.924	9.6e-05	0.000127	-0.002877
	28.975	-0.005845		33.966	9.9e-05	0.000129	-0.00288
	29.002	-0.005839		34.008	0.000101	0.000132	-0.002882
	29.03	-0.005832		34.051	0.000104	0.000134	-0.002884
	29.057	-0.005825		34.093	0.000106	0.000136	-0.002884
	29.084	-0.005819		34.136	0.000109	0.000139	-0.002885
	29.111	-0.005812		34.178	0.000111	0.000141	-0.002884
	29.139	-0.005805		34.221	0.000113	0.000143	-0.002883
	29.166	-0.005799		34.263	0.000115	0.000145	-0.002882
	29.193	-0.005792		34.306	0.000118	0.000148	-0.002879
	29.221	-0.005786		34.348	0.00012	0.00015	-0.002876
	29.248	-0.005779		34.391	0.000122	0.000152	-0.002873
	29.275	-0.005773		34.433	0.000124	0.000155	-0.002868
	29.302	-0.005767		34.475	0.000126	0.000157	-0.002863
	29.33	-0.005761		34.518	0.000128	0.000159	-0.002858
	29.357	-0.005755		34.56	0.00013	0.000162	-0.002852
	29.384	-0.005749		34.603	0.000132	0.000164	-0.002845
	29.412	-0.005743		34.645	0.000133	0.000167	-0.002837
	29.439	-0.005738		34.688	0.000135	0.000169	-0.002829
	29.466	-0.005733		34.73	0.000137	0.000171	-0.002821
	29.493	-0.005728		34.773	0.000139	0.000174	-0.002812
	29.521	-0.005723		34.815	0.00014	0.000176	-0.002802
	29.548	-0.005719		34.857	0.000142	0.000179	-0.002792
	29.575	-0.005715		34.9	0.000143	0.000181	-0.002782
	29.602	-0.005711		34.942	0.000145	0.000184	-0.002771
	29.63	-0.005708		34.985	0.000147	0.000186	-0.00276
	29.657	-0.005704		35.027	0.000148	0.000189	-0.002748
	29.684	-0.005701		35.07	0.000149	0.000192	-0.002736
	29.712	-0.005699		35.112	0.000151	0.000194	-0.002724
	29.739	-0.005697		35.155	0.000152	0.000197	-0.002712
	29.766	-0.005695		35.197	0.000154	0.0002	-0.0027
	29.793	-0.005693		35.24	0.000155	0.000202	-0.002687
	29.821	-0.005692		35.282	0.000156	0.000205	-0.002675
	29.848	-0.005692		35.324	0.000158	0.000208	-0.002662
	29.875	-0.005691		35.367	0.000159	0.000211	-0.002649
	29.903	-0.005691		35.409	0.00016	0.000213	-0.002636
	29.93	-0.005692		35.452	0.000162	0.000216	-0.002623
	29.957	-0.005693		35.494	0.000163	0.000219	-0.002611
	29.984	-0.005694		35.537	0.000164	0.000222	-0.002598
	30.012	-0.005696		35.579	0.000166	0.000225	-0.002585
	30.039	-0.005698		35.622	0.000167	0.000228	-0.002573
	30.066	-0.0057		35.664	0.000168	0.000231	-0.00256
	30.094	-0.005703		35.706	0.00017	0.000234	-0.002548
	30.121	-0.005706		35.749	0.000171	0.000237	-0.002536
	30.148	-0.00571		35.791	0.000172	0.00024	-0.002523
	30.175	-0.005713		35.834	0.000174	0.000243	-0.002512
	30.203	-0.005718		35.876	0.000175	0.000246	-0.0025
	30.23	-0.005723		35.919	0.000177	0.000249	-0.002488
	30.257	-0.005728		35.961	0.000178	0.000252	-0.002477
	30.284	-0.005733		36.004	0.00018	0.000255	-0.002465
	30.312	-0.005739		36.046	0.000182	0.000258	-0.002454
	30.339	-0.005745		36.089	0.000183	0.000261	-0.002443
	30.366	-0.005752		36.131	0.000185	0.000264	-0.002433
	30.394	-0.005759		36.173	0.000187	0.000267	-0.002422
	30.421	-0.005766		36.216	0.000189	0.00027	-0.002411
	30.448	-0.005774		36.258	0.00019	0.000273	-0.002401
	30.475	-0.005782		36.301	0.000192	0.000276	-0.002391
	30.503	-0.005791		36.343	0.000194	0.00028	-0.002381
	30.53	-0.0058		36.386	0.000196	0.000282	-0.002371
	30.557	-0.005809		36.428	0.000199	0.000285	-0.002361
	30.585	-0.005818		36.471	0.000201	0.000288	-0.002351
	30.612	-0.005828		36.513	0.000203	0.000291	-0.002341
	30.639	-0.005838		36.555	0.000205	0.000294	-0.002331
	30.666	-0.005849		36.598	0.000208	0.000297	-0.002322
	30.694	-0.005859		36.64	0.00021	0.0003	-0.002312
	30.721	-0.00587		36.683	0.000213	0.000303	-0.002303
	30.748	-0.005881		36.725	0.000215	0.000306	-0.002293
	30.776	-0.005893		36.768	0.000218	0.000308	-0.002284
	30.803	-0.005905		36.81	0.00022	0.000311	-0.002274
	30.83	-0.005917		36.853	0.000223	0.000314	-0.002265
	30.857	-0.005929		36.895	0.000226	0.000316	-0.002255
	30.885	-0.005941		36.938	0.000229	0.000319	-0.002246
	30.912	-0.005954		36.98	0.000231	0.000321	-0.002237
	30.939	-0.005967		37.022	0.000234	0.000324	-0.002227
	30.966	-0.005979		37.065	0.000237	0.000326	-0.002218
	30.994	-0.005992		37.107	0.00024	0.000329	-0.002209
	31.021	-0.006006		37.15	0.000243	0.000331	-0.002199
	31.048	-0.006019		37.192	0.000247	0.000333	-0.00219
	31.076	-0.006032		37.235	0.00025	0.000335	-0.00218
	31.103	-0.006046		37.277	0.000253	0.000338	-0.002171
	31.13	-0.006059		37.32	0.000256	0.00034	-0.002162
	31.157	-0.006073		37.362	0.000259	0.000342	-0.002152
	31.185	-0.006086		37.404	0.000263	0.000344	-0.002143
	31.212	-0.0061		37.447	0.000266	0.000346	-0.002134
	31.239	-0.006114		37.489	0.000269	0.000348	-0.002125
	31.267	-0.006127		37.532	0.000273	0.00035	-0.002116
	31.294	-0.006141		37.574	0.000276	0.000351	-0.002107
	31.321	-0.006155		37.617	0.00028	0.000353	-0.002098
	31.348	-0.006168		37.659	0.000283	0.000355	-0.00209
	31.376	-0.006182		37.702	0.000287	0.000357	-0.002081
	31.403	-0.006195		37.744	0.00029	0.000358	-0.002073
	31.43	-0.006209		37.787	0.000294	0.00036	-0.002065
	31.458	-0.006223		37.829	0.000297	0.000361	-0.002058
	31.485	-0.006236		37.871	0.000301	0.000363	-0.002051
	31.512	-0.006249		37.914	0.000305	0.000364	-0.002044
	31.539	-0.006263		37.956	0.000308	0.000366	-0.002038
	31.567	-0.006276		37.999	0.000312	0.000367	-0.002032
	31.594	-0.006289		38.041	0.000316	0.000369	-0.002027
	31.621	-0.006302		38.084	0.000319	0.00037	-0.002023
	31.648	-0.006315		38.126	0.000323	0.000371	-0.002019
	31.676	-0.006328		38.169	0.000327	0.000373	-0.002015
	31.703	-0.006341		38.211	0.000331	0.000374	-0.002012
	31.73	-0.006354		38.253	0.000335	0.000375	-0.00201
	31.758	-0.006367		38.296	0.000339	0.000376	-0.002009
	31.785	-0.006379		38.338	0.000343	0.000378	-0.002008
	31.812	-0.006392		38.381	0.000347	0.000379	-0.002008
	31.839	-0.006404		38.423	0.000351	0.00038	-0.002008
	31.867	-0.006416		38.466	0.000355	0.000381	-0.00201
	31.894	-0.006428		38.508	0.000359	0.000382	-0.002012
	31.921	-0.00644		38.551	0.000363	0.000384	-0.002014
	31.949	-0.006452		38.593	0.000368	0.000385	-0.002018
	31.976	-0.006464		38.636	0.000372	0.000386	-0.002022
	32.003	-0.006475		38.678	0.000376	0.000387	-0.002026
	32.03	-0.006487		38.72	0.000381	0.000388	-0.002032
	32.058	-0.006498		38.763	0.000385	0.000389	-0.002038
	32.085	-0.006509		38.805	0.00039	0.000391	-0.002045
	32.112	-0.00652		38.848	0.000394	0.000392	-0.002052
	32.14	-0.006531		38.89	0.000399	0.000393	-0.00206
	32.167	-0.006542		38.933	0.000404	0.000394	-0.002068
	32.194	-0.006552		38.975	0.000409	0.000395	-0.002077
	32.221	-0.006563		39.018	0.000414	0.000397	-0.002086
	32.249	-0.006573		39.06	0.000418	0.000398	-0.002096
	32.276	-0.006583		39.102	0.000423	0.000399	-0.002107
	32.303	-0.006594		39.145	0.000429	0.000401	-0.002118
	32.33	-0.006603		39.187	0.000434	0.000402	-0.002129
	32.358	-0.006613		39.23	0.000439	0.000403	-0.00214
	32.385	-0.006623		39.272	0.000444	0.000405	-0.002152
	32.412	-0.006633		39.315	0.000449	0.000406	-0.002165
	32.44	-0.006642		39.357	0.000455	0.000407	-0.002177
	32.467	-0.006652		39.4	0.00046	0.000409	-0.00219
	32.494	-0.006661		39.442	0.000465	0.00041	-0.002202
	32.521	-0.00667		39.485	0.000471	0.000412	-0.002215
	32.549	-0.00668		39.527	0.000476	0.000414	-0.002228
	32.576	-0.006689		39.569	0.000482	0.000415	-0.002241
	32.603	-0.006698		39.612	0.000487	0.000417	-0.002254
	32.631	-0.006707		39.654	0.000493	0.000419	-0.002267
	32.658	-0.006716		39.697	0.000499	0.00042	-0.002279
	32.685	-0.006725		39.739	0.000504	0.000422	-0.002292
	32.712	-0.006733		39.782	0.00051	0.000424	-0.002304
	32.74	-0.006742		39.824	0.000516	0.000426	-0.002317
	32.767	-0.006751		39.867	0.000521	0.000428	-0.002328
	32.794	-0.006759		39.909	0.000527	0.00043	-0.00234
	32.822	-0.006768		39.951	0.000533	0.000432	-0.002351
	32.849	-0.006776		39.994	0.000539	0.000434	-0.002362
	32.876	-0.006785		40.036	0.000545	0.000436	-0.002372
	32.903	-0.006793		40.079	0.000551	0.000438	-0.002382
	32.931	-0.006801		40.121	0.000556	0.00044	-0.002392
	32.958	-0.006809		40.164	0.000562	0.000442	-0.002401
	32.985	-0.006817		40.206	0.000568	0.000444	-0.002409
	33.012	-0.006825		40.249	0.000574	0.000447	-0.002416
	33.04	-0.006833		40.291	0.00058	0.000449	-0.002423
	33.067	-0.006841		40.334	0.000586	0.000451	-0.00243
	33.094	-0.006848		40.376	0.000592	0.000454	-0.002435
	33.122	-0.006856		40.418	0.000598	0.000456	-0.00244
	33.149	-0.006863		40.461	0.000604	0.000458	-0.002445
	33.176	-0.00687		40.503	0.000609	0.000461	-0.002448
	33.203	-0.006877		40.546	0.000615	0.000463	-0.002451
	33.231	-0.006884		40.588	0.000621	0.000466	-0.002453
	33.258	-0.006891		40.631	0.000627	0.000468	-0.002454
	33.285	-0.006898		40.673	0.000633	0.000471	-0.002455
	33.313	-0.006904		40.716	0.000639	0.000473	-0.002454
	33.34	-0.006911		40.758	0.000644	0.000476	-0.002453
	33.367	-0.006917		40.8	0.00065	0.000479	-0.002452
	33.394	-0.006923		40.843	0.000656	0.000481	-0.00245
	33.422	-0.006929		40.885	0.000662	0.000484	-0.002447
	33.449	-0.006934		40.928	0.000668	0.000487	-0.002443
	33.476	-0.00694		40.97	0.000673	0.000489	-0.002439
	33.504	-0.006945		41.013	0.000679	0.000492	-0.002435
	33.531	-0.00695		41.055	0.000685	0.000495	-0.002429
	33.558	-0.006955		41.098	0.00069	0.000498	-0.002424
	33.585	-0.00696		41.14	0.000696	0.0005	-0.002418
	33.613	-0.006964		41.183	0.000702	0.000503	-0.002411
	33.64	-0.006968		41.225	0.000707	0.000506	-0.002404
	33.667	-0.006972		41.267	0.000713	0.000509	-0.002397
	33.694	-0.006975		41.31	0.000719	0.000512	-0.002389
	33.722	-0.006979		41.352	0.000724	0.000515	-0.002381
	33.749	-0.006982		41.395	0.00073	0.000518	-0.002373
	33.776	-0.006985		41.437	0.000736	0.000521	-0.002364
	33.804	-0.006987		41.48	0.000741	0.000524	-0.002355
	33.831	-0.006989		41.522	0.000747	0.000528	-0.002346
	33.858	-0.006991		41.565	0.000752	0.000531	-0.002337
	33.885	-0.006992		41.607	0.000758	0.000534	-0.002327
	33.913	-0.006994		41.649	0.000764	0.000537	-0.002318
	33.94	-0.006994		41.692	0.000769	0.000541	-0.002308
	33.967	-0.006995		41.734	0.000775	0.000544	-0.002299
	33.995	-0.006995		41.777	0.00078	0.000547	-0.002289
	34.022	-0.006994		41.819	0.000786	0.000551	-0.00228
	34.049	-0.006994		41.862	0.000792	0.000554	-0.002271
	34.076	-0.006993		41.904	0.000797	0.000558	-0.002261
	34.104	-0.006991		41.947	0.000803	0.000562	-0.002253
	34.131	-0.00699		41.989	0.000808	0.000565	-0.002244
	34.158	-0.006987		42.032	0.000814	0.000569	-0.002235
	34.186	-0.006985		42.074	0.00082	0.000573	-0.002227
	34.213	-0.006982		42.116	0.000825	0.000576	-0.002219
	34.24	-0.006979		42.159	0.000831	0.00058	-0.002212
	34.267	-0.006975		42.201	0.000837	0.000584	-0.002205
	34.295	-0.006971		42.244	0.000842	0.000588	-0.002198
	34.322	-0.006966		42.286	0.000848	0.000592	-0.002192
	34.349	-0.006961		42.329	0.000854	0.000596	-0.002186
	34.376	-0.006956		42.371	0.00086	0.0006	-0.00218
	34.404	-0.00695		42.414	0.000865	0.000604	-0.002175
	34.431	-0.006944		42.456	0.000871	0.000608	-0.00217
	34.458	-0.006938		42.498	0.000877	0.000613	-0.002166
	34.486	-0.006931		42.541	0.000883	0.000617	-0.002162
	34.513	-0.006924		42.583	0.000888	0.000621	-0.002159
	34.54	-0.006916		42.626	0.000894	0.000625	-0.002156
	34.567	-0.006909		42.668	0.0009	0.00063	-0.002153
	34.595	-0.0069		42.711	0.000906	0.000634	-0.002151
	34.622	-0.006892		42.753	0.000912	0.000638	-0.002149
	34.649	-0.006883		42.796	0.000918	0.000643	-0.002147
	34.677	-0.006873		42.838	0.000924	0.000647	-0.002146
	34.704	-0.006864		42.881	0.000929	0.000652	-0.002146
	34.731	-0.006854		42.923	0.000935	0.000656	-0.002145
	34.758	-0.006844		42.965	0.000941	0.000661	-0.002145
	34.786	-0.006833		43.008	0.000947	0.000665	-0.002145
	34.813	-0.006822		43.05	0.000953	0.00067	-0.002145
	34.84	-0.006811		43.093	0.000959	0.000675	-0.002146
	34.867	-0.006799		43.135	0.000965	0.000679	-0.002147
	34.895	-0.006787		43.178	0.000971	0.000684	-0.002148
	34.922	-0.006775		43.22	0.000978	0.000689	-0.002149
	34.949	-0.006763		43.263	0.000984	0.000693	-0.00215
	34.977	-0.00675		43.305	0.00099	0.000698	-0.002151
	35.004	-0.006737		43.347	0.000996	0.000703	-0.002153
	35.031	-0.006724		43.39	0.001002	0.000707	-0.002155
	35.058	-0.006711		43.432	0.001008	0.000712	-0.002157
	35.086	-0.006697		43.475	0.001015	0.000717	-0.002158
	35.113	-0.006683		43.517	0.001021	0.000722	-0.00216
	35.14	-0.006669		43.56	0.001027	0.000727	-0.002162
	35.168	-0.006655		43.602	0.001034	0.000731	-0.002165
	35.195	-0.006641		43.645	0.00104	0.000736	-0.002167
	35.222	-0.006626		43.687	0.001046	0.000741	-0.002169
	35.249	-0.006612		43.73	0.001053	0.000746	-0.002171
	35.277	-0.006597		43.772	0.001059	0.000751	-0.002173
	35.304	-0.006583		43.814	0.001066	0.000756	-0.002176
	35.331	-0.006568		43.857	0.001072	0.000761	-0.002178
	35.359	-0.006553		43.899	0.001079	0.000766	-0.00218
	35.386	-0.006538		43.942	0.001086	0.000771	-0.002182
	35.413	-0.006523		43.984	0.001092	0.000776	-0.002184
	35.44	-0.006508		44.027	0.001099	0.000781	-0.002187
	35.468	-0.006494		44.069	0.001106	0.000786	-0.002189
	35.495	-0.006479		44.112	0.001112	0.000791	-0.002191
	35.522	-0.006464		44.154	0.001119	0.000796	-0.002193
	35.549	-0.00645		44.196	0.001126	0.000801	-0.002195
	35.577	-0.006435		44.239	0.001133	0.000806	-0.002197
	35.604	-0.006421		44.281	0.00114	0.000811	-0.002198
	35.631	-0.006406		44.324	0.001147	0.000816	-0.0022
	35.659	-0.006392		44.366	0.001154	0.000821	-0.002202
	35.686	-0.006378		44.409	0.001161	0.000826	-0.002204
	35.713	-0.006364		44.451	0.001168	0.000832	-0.002205
	35.74	-0.00635		44.494	0.001175	0.000837	-0.002207
	35.768	-0.006337		44.536	0.001182	0.000842	-0.002209
	35.795	-0.006323		44.579	0.00119	0.000847	-0.00221
	35.822	-0.00631		44.621	0.001197	0.000852	-0.002212
	35.85	-0.006297		44.663	0.001204	0.000858	-0.002213
	35.877	-0.006284		44.706	0.001211	0.000863	-0.002214
	35.904	-0.006271		44.748	0.001219	0.000868	-0.002216
	35.931	-0.006259		44.791	0.001226	0.000874	-0.002217
	35.959	-0.006246		44.833	0.001234	0.000879	-0.002218
	35.986	-0.006234		44.876	0.001241	0.000884	-0.00222
	36.013	-0.006222		44.918	0.001249	0.00089	-0.002221
	36.041	-0.00621		44.961	0.001256	0.000895	-0.002222
	36.068	-0.006198		45.003	0.001264	0.000901	-0.002223
	36.095	-0.006187		45.045	0.001271	0.000906	-0.002224
	36.122	-0.006176		45.088	0.001279	0.000912	-0.002225
	36.15	-0.006164		45.13	0.001287	0.000917	-0.002226
	36.177	-0.006153		45.173	0.001294	0.000922	-0.002227
	36.204	-0.006142		45.215	0.001302	0.000928	-0.002228
	36.231	-0.006132		45.258	0.001309	0.000933	-0.002229
	36.259	-0.006121		45.3	0.001317	0.000939	-0.002229
	36.286	-0.00611		45.343	0.001325	0.000944	-0.002229
	36.313	-0.0061		45.385	0.001333	0.00095	-0.00223
	36.341	-0.00609		45.428	0.00134	0.000955	-0.00223
	36.368	-0.00608		45.47	0.001348	0.000961	-0.00223
	36.395	-0.006069		45.512	0.001356	0.000966	-0.002229
	36.422	-0.006059		45.555	0.001363	0.000972	-0.002228
	36.45	-0.006049		45.597	0.001371	0.000978	-0.002227
	36.477	-0.006039		45.64	0.001379	0.000983	-0.002226
	36.504	-0.006029		45.682	0.001386	0.000989	-0.002224
	36.532	-0.006019		45.725	0.001394	0.000994	-0.002222
	36.559	-0.00601		45.767	0.001401	0.001	-0.00222
	36.586	-0.006		45.81	0.001409	0.001005	-0.002217
	36.613	-0.00599		45.852	0.001417	0.001011	-0.002214
	36.641	-0.00598		45.894	0.001424	0.001016	-0.002211
	36.668	-0.00597		45.937	0.001432	0.001022	-0.002207
	36.695	-0.00596		45.979	0.001439	0.001027	-0.002203
	36.723	-0.00595		46.022	0.001447	0.001033	-0.002198
	36.75	-0.005939		46.064	0.001454	0.001038	-0.002194
	36.777	-0.005929		46.107	0.001462	0.001044	-0.002189
	36.804	-0.005919		46.149	0.001469	0.001049	-0.002183
	36.832	-0.005909		46.192	0.001476	0.001054	-0.002178
	36.859	-0.005898		46.234	0.001484	0.00106	-0.002172
	36.886	-0.005888		46.277	0.001491	0.001065	-0.002167
	36.913	-0.005877		46.319	0.001498	0.001071	-0.002161
	36.941	-0.005866		46.361	0.001505	0.001076	-0.002155
	36.968	-0.005855		46.404	0.001513	0.001081	-0.002149
	36.995	-0.005844		46.446	0.00152	0.001087	-0.002143
	37.023	-0.005833		46.489	0.001527	0.001092	-0.002137
	37.05	-0.005822		46.531	0.001534	0.001097	-0.002131
	37.077	-0.00581		46.574	0.001541	0.001102	-0.002125
	37.104	-0.005799		46.616	0.001548	0.001108	-0.00212
	37.132	-0.005787		46.659	0.001555	0.001113	-0.002114
	37.159	-0.005775		46.701	0.001562	0.001118	-0.002109
	37.186	-0.005763		46.743	0.001569	0.001123	-0.002104
	37.214	-0.005751		46.786	0.001576	0.001128	-0.002099
	37.241	-0.005739		46.828	0.001582	0.001134	-0.002095
	37.268	-0.005726		46.871	0.001589	0.001139	-0.002091
	37.295	-0.005714		46.913	0.001596	0.001144	-0.002087
	37.323	-0.005701		46.956	0.001603	0.001149	-0.002083
	37.35	-0.005688		46.998	0.001609	0.001154	-0.00208
	37.377	-0.005675		47.041	0.001616	0.001159	-0.002077
	37.405	-0.005662		47.083	0.001623	0.001164	-0.002075
	37.432	-0.005649		47.126	0.001629	0.001168	-0.002073
	37.459	-0.005636		47.168	0.001636	0.001173	-0.002071
	37.486	-0.005623		47.21	0.001642	0.001178	-0.00207
	37.514	-0.005609		47.253	0.001649	0.001183	-0.00207
	37.541	-0.005596		47.295	0.001655	0.001188	-0.00207
	37.568	-0.005583		47.338	0.001662	0.001192	-0.00207
	37.595	-0.005569		47.38	0.001668	0.001197	-0.002071
	37.623	-0.005556		47.423	0.001675	0.001201	-0.002073
	37.65	-0.005543		47.465	0.001681	0.001206	-0.002075
	37.677	-0.005529		47.508	0.001687	0.001211	-0.002077
	37.705	-0.005516		47.55	0.001694	0.001215	-0.00208
	37.732	-0.005503		47.592	0.0017	0.001219	-0.002083
	37.759	-0.00549		47.635	0.001706	0.001224	-0.002087
	37.786	-0.005477		47.677	0.001713	0.001228	-0.002091
	37.814	-0.005464		47.72	0.001719	0.001232	-0.002096
	37.841	-0.005451		47.762	0.001725	0.001237	-0.002101
	37.868	-0.005438		47.805	0.001731	0.001241	-0.002107
	37.896	-0.005426		47.847	0.001737	0.001245	-0.002113
	37.923	-0.005414		47.89	0.001743	0.001249	-0.002119
	37.95	-0.005402		47.932	0.001749	0.001253	-0.002126
	37.977	-0.00539		47.975	0.001755	0.001257	-0.002133
	38.005	-0.005378		48.017	0.001761	0.001261	-0.00214
	38.032	-0.005366		48.059	0.001767	0.001265	-0.002147
	38.059	-0.005355		48.102	0.001773	0.001268	-0.002154
	38.087	-0.005344		48.144	0.001779	0.001272	-0.002162
	38.114	-0.005333		48.187	0.001785	0.001276	-0.002169
	38.141	-0.005322		48.229	0.001791	0.001279	-0.002177
	38.168	-0.005312		48.272	0.001797	0.001283	-0.002184
	38.196	-0.005302		48.314	0.001802	0.001286	-0.002191
	38.223	-0.005292		48.357	0.001808	0.00129	-0.002198
	38.25	-0.005282		48.399	0.001814	0.001293	-0.002205
	38.277	-0.005273		48.441	0.001819	0.001296	-0.002211
	38.305	-0.005264		48.484	0.001825	0.001299	-0.002217
	38.332	-0.005255		48.526	0.00183	0.001303	-0.002223
	38.359	-0.005246		48.569	0.001836	0.001306	-0.002228
	38.387	-0.005238		48.611	0.001841	0.001309	-0.002232
	38.414	-0.00523		48.654	0.001846	0.001311	-0.002236
	38.441	-0.005223		48.696	0.001852	0.001314	-0.002239
	38.468	-0.005215		48.739	0.001857	0.001317	-0.002242
	38.496	-0.005208		48.781	0.001862	0.00132	-0.002244
	38.523	-0.005202		48.824	0.001867	0.001322	-0.002246
	38.55	-0.005196		48.866	0.001872	0.001325	-0.002247
	38.578	-0.00519		48.908	0.001877	0.001327	-0.002247
	38.605	-0.005184		48.951	0.001882	0.00133	-0.002247
	38.632	-0.005179		48.993	0.001887	0.001332	-0.002246
	38.659	-0.005174		49.036	0.001892	0.001334	-0.002244
	38.687	-0.005169		49.078	0.001896	0.001337	-0.002242
	38.714	-0.005164		49.121	0.001901	0.001339	-0.00224
	38.741	-0.00516		49.163	0.001906	0.001341	-0.002237
	38.769	-0.005157		49.206	0.00191	0.001343	-0.002233
	38.796	-0.005153		49.248	0.001915	0.001345	-0.00223
	38.823	-0.00515		49.29	0.001919	0.001347	-0.002226
	38.85	-0.005147		49.333	0.001923	0.001349	-0.002222
	38.878	-0.005145		49.375	0.001928	0.001351	-0.002217
	38.905	-0.005142		49.418	0.001932	0.001353	-0.002212
	38.932	-0.00514		49.46	0.001936	0.001354	-0.002208
	38.959	-0.005138		49.503	0.00194	0.001356	-0.002203
	38.987	-0.005137		49.545	0.001944	0.001358	-0.002197
	39.014	-0.005135		49.588	0.001948	0.00136	-0.002192
	39.041	-0.005134		49.63	0.001952	0.001361	-0.002187
	39.069	-0.005133		49.673	0.001955	0.001363	-0.002182
	39.096	-0.005132		49.715	0.001959	0.001364	-0.002177
	39.123	-0.005131		49.757	0.001963	0.001366	-0.002172
	39.15	-0.00513		49.8	0.001966	0.001367	-0.002167
	39.178	-0.005129		49.842	0.001969	0.001369	-0.002162
	39.205	-0.005128		49.885	0.001973	0.00137	-0.002157
	39.232	-0.005128		49.927	0.001976	0.001371	-0.002152
	39.26	-0.005127		49.97	0.001979	0.001373	-0.002147
	39.287	-0.005126		50.012	0.001982	0.001374	-0.002142
	39.314	-0.005126		50.055	0.001985	0.001375	-0.002138
	39.341	-0.005125		50.097	0.001988	0.001376	-0.002133
	39.369	-0.005124		50.139	0.001991	0.001377	-0.002128
	39.396	-0.005124		50.182	0.001993	0.001379	-0.002124
	39.423	-0.005123		50.224	0.001996	0.00138	-0.002119
	39.451	-0.005122		50.267	0.001999	0.001381	-0.002114
	39.478	-0.005121		50.309	0.002001	0.001382	-0.00211
	39.505	-0.00512		50.352	0.002003	0.001383	-0.002105
	39.532	-0.005119		50.394	0.002005	0.001384	-0.0021
	39.56	-0.005117		50.437	0.002007	0.001384	-0.002095
	39.587	-0.005116		50.479	0.002009	0.001385	-0.00209
	39.614	-0.005114		50.522	0.002011	0.001386	-0.002085
	39.641	-0.005113		50.564	0.002013	0.001387	-0.00208
	39.669	-0.005111		50.606	0.002015	0.001387	-0.002074
	39.696	-0.005109		50.649	0.002016	0.001388	-0.002069
	39.723	-0.005107		50.691	0.002018	0.001389	-0.002063
	39.751	-0.005104		50.734	0.002019	0.001389	-0.002057
	39.778	-0.005102		50.776	0.00202	0.00139	-0.00205
	39.805	-0.0051		50.819	0.002021	0.00139	-0.002043
	39.832	-0.005097		50.861	0.002022	0.001391	-0.002036
	39.86	-0.005094		50.904	0.002023	0.001391	-0.002029
	39.887	-0.005091		50.946	0.002023	0.001391	-0.002021
	39.914	-0.005088		50.988	0.002024	0.001391	-0.002013
	39.942	-0.005084		51.031	0.002024	0.001392	-0.002004
	39.969	-0.005081		51.073	0.002024	0.001392	-0.001995
	39.996	-0.005077		51.116	0.002024	0.001392	-0.001985
	40.023	-0.005074		51.158	0.002024	0.001392	-0.001975
	40.051	-0.00507		51.201	0.002024	0.001392	-0.001964
	40.078	-0.005066		51.243	0.002024	0.001392	-0.001953
	40.105	-0.005062		51.286	0.002023	0.001392	-0.001941
	40.133	-0.005057		51.328	0.002022	0.001391	-0.001928
	40.16	-0.005053		51.371	0.002022	0.001391	-0.001915
	40.187	-0.005049		51.413	0.002021	0.001391	-0.0019
	40.214	-0.005044		51.455	0.002019	0.001391	-0.001886
	40.242	-0.00504		51.498	0.002018	0.00139	-0.00187
	40.269	-0.005035		51.54	0.002017	0.00139	-0.001854
	40.296	-0.005031		51.583	0.002015	0.001389	-0.001837
	40.323	-0.005026		51.625	0.002013	0.001389	-0.001819
	40.351	-0.005021		51.668	0.002011	0.001388	-0.001801
	40.378	-0.005017		51.71	0.002009	0.001387	-0.001783
	40.405	-0.005012		51.753	0.002007	0.001386	-0.001763
	40.433	-0.005008		51.795	0.002005	0.001385	-0.001743
	40.46	-0.005003		51.837	0.002002	0.001384	-0.001723
	40.487	-0.004999		51.88	0.001999	0.001383	-0.001703
	40.514	-0.004995		51.922	0.001996	0.001382	-0.001682
	40.542	-0.004991		51.965	0.001993	0.001381	-0.00166
	40.569	-0.004987		52.007	0.00199	0.00138	-0.001639
	40.596	-0.004983		52.05	0.001987	0.001378	-0.001618
	40.624	-0.004979		52.092	0.001983	0.001377	-0.001596
	40.651	-0.004976		52.135	0.001979	0.001375	-0.001575
	40.678	-0.004973		52.177	0.001975	0.001374	-0.001554
	40.705	-0.00497		52.22	0.001971	0.001372	-0.001533
	40.733	-0.004968		52.262	0.001967	0.00137	-0.001512
	40.76	-0.004965		52.304	0.001963	0.001368	-0.001492
	40.787	-0.004963		52.347	0.001958	0.001366	-0.001473
	40.814	-0.004961		52.389	0.001953	0.001364	-0.001454
	40.842	-0.00496		52.432	0.001948	0.001362	-0.001435
	40.869	-0.004959		52.474	0.001943	0.001359	-0.001418
	40.896	-0.004958		52.517	0.001938	0.001357	-0.001401
	40.924	-0.004958		52.559	0.001932	0.001354	-0.001385
	40.951	-0.004958		52.602	0.001927	0.001351	-0.00137
	40.978	-0.004958		52.644	0.001921	0.001348	-0.001356
	41.005	-0.004958		52.686	0.001915	0.001345	-0.001342
	41.033	-0.004959		52.729	0.001909	0.001342	-0.00133
	41.06	-0.004961		52.771	0.001903	0.001339	-0.001319
	41.087	-0.004962		52.814	0.001897	0.001335	-0.001308
	41.115	-0.004964		52.856	0.00189	0.001332	-0.001299
	41.142	-0.004967		52.899	0.001883	0.001328	-0.001291
	41.169	-0.00497		52.941	0.001877	0.001324	-0.001283
	41.196	-0.004973		52.984	0.00187	0.00132	-0.001277
	41.224	-0.004976		53.026	0.001862	0.001316	-0.001271
	41.251	-0.00498		53.069	0.001855	0.001311	-0.001267
	41.278	-0.004985		53.111	0.001848	0.001307	-0.001263
	41.306	-0.004989		53.153	0.00184	0.001302	-0.001261
	41.333	-0.004994		53.196	0.001833	0.001297	-0.001259
	41.36	-0.005		53.238	0.001825	0.001292	-0.001258
	41.387	-0.005006		53.281	0.001817	0.001287	-0.001258
	41.415	-0.005012		53.323	0.001809	0.001281	-0.001259
	41.442	-0.005018		53.366	0.001801	0.001276	-0.001261
	41.469	-0.005025		53.408	0.001792	0.00127	-0.001264
	41.496	-0.005033		53.451	0.001784	0.001264	-0.001268
	41.524	-0.00504		53.493	0.001775	0.001258	-0.001272
	41.551	-0.005048		53.535	0.001767	0.001251	-0.001277
	41.578	-0.005056		53.578	0.001758	0.001245	-0.001283
	41.606	-0.005065		53.62	0.001749	0.001238	-0.00129
	41.633	-0.005074		53.663	0.00174	0.001231	-0.001297
	41.66	-0.005083		53.705	0.001731	0.001224	-0.001305
	41.687	-0.005092		53.748	0.001721	0.001217	-0.001314
	41.715	-0.005102		53.79	0.001712	0.001209	-0.001324
	41.742	-0.005112		53.833	0.001702	0.001202	-0.001334
	41.769	-0.005122		53.875	0.001693	0.001194	-0.001345
	41.797	-0.005132		53.918	0.001683	0.001186	-0.001356
	41.824	-0.005142		53.96	0.001673	0.001177	-0.001368
	41.851	-0.005153		54.002	0.001663	0.001169	-0.00138
	41.878	-0.005163		54.045	0.001653	0.00116	-0.001393
	41.906	-0.005174		54.087	0.001642	0.001151	-0.001406
	41.933	-0.005185		54.13	0.001632	0.001142	-0.00142
	41.96	-0.005196		54.172	0.001621	0.001133	-0.001434
	41.988	-0.005207		54.215	0.001611	0.001123	-0.001448
	42.015	-0.005218		54.257	0.0016	0.001113	-0.001462
	42.042	-0.005228		54.3	0.001589	0.001103	-0.001477
	42.069	-0.005239		54.342	0.001578	0.001093	-0.001492
	42.097	-0.00525		54.384	0.001567	0.001083	-0.001507
	42.124	-0.005261		54.427	0.001556	0.001072	-0.001523
	42.151	-0.005272		54.469	0.001544	0.001061	-0.001538
	42.178	-0.005282		54.512	0.001533	0.00105	-0.001553
	42.206	-0.005292		54.554	0.001521	0.001039	-0.001569
	42.233	-0.005303		54.597	0.001509	0.001028	-0.001584
	42.26	-0.005312		54.639	0.001497	0.001016	-0.0016
	42.288	-0.005322		54.682	0.001485	0.001004	-0.001615
	42.315	-0.005332		54.724	0.001473	0.000992	-0.001631
	42.342	-0.005341		54.767	0.001461	0.000979	-0.001646
	42.369	-0.00535		54.809	0.001448	0.000967	-0.001662
	42.397	-0.005359		54.851	0.001435	0.000954	-0.001677
	42.424	-0.005367		54.894	0.001423	0.000941	-0.001692
	42.451	-0.005375		54.936	0.00141	0.000927	-0.001707
	42.479	-0.005383		54.979	0.001396	0.000914	-0.001723
	42.506	-0.00539		55.021	0.001383	0.0009	-0.001738
	42.533	-0.005398		55.064	0.00137	0.000886	-0.001753
	42.56	-0.005404		55.106	0.001356	0.000872	-0.001767
	42.588	-0.005411		55.149	0.001342	0.000857	-0.001782
	42.615	-0.005416		55.191	0.001328	0.000842	-0.001797
	42.642	-0.005422		55.233	0.001314	0.000827	-0.001812
	42.67	-0.005427		55.276	0.0013	0.000812	-0.001826
	42.697	-0.005432		55.318	0.001286	0.000797	-0.00184
	42.724	-0.005436		55.361	0.001271	0.000781	-0.001854
	42.751	-0.00544		55.403	0.001256	0.000765	-0.001868
	42.779	-0.005444		55.446	0.001241	0.000749	-0.001882
	42.806	-0.005447		55.488	0.001226	0.000732	-0.001895
	42.833	-0.00545		55.531	0.001211	0.000716	-0.001908
	42.86	-0.005452		55.573	0.001195	0.000699	-0.00192
	42.888	-0.005454		55.616	0.001179	0.000681	-0.001933
	42.915	-0.005455		55.658	0.001163	0.000664	-0.001944
	42.942	-0.005456		55.7	0.001147	0.000646	-0.001955
	42.97	-0.005457		55.743	0.001131	0.000628	-0.001966
	42.997	-0.005457		55.785	0.001114	0.00061	-0.001975
	43.024	-0.005457		55.828	0.001097	0.000592	-0.001984
	43.051	-0.005457		55.87	0.00108	0.000573	-0.001992
	43.079	-0.005456		55.913	0.001063	0.000554	-0.002
	43.106	-0.005455		55.955	0.001046	0.000535	-0.002006
	43.133	-0.005453		55.998	0.001028	0.000516	-0.002012
	43.161	-0.005451		56.04	0.00101	0.000496	-0.002017
	43.188	-0.005449		56.082	0.000992	0.000476	-0.00202
	43.215	-0.005447		56.125	0.000974	0.000456	-0.002023
	43.242	-0.005444		56.167	0.000955	0.000436	-0.002025
	43.27	-0.005442		56.21	0.000937	0.000415	-0.002025
	43.297	-0.005438		56.252	0.000918	0.000395	-0.002025
	43.324	-0.005435		56.295	0.000899	0.000374	-0.002023
	43.352	-0.005432		56.337	0.000879	0.000352	-0.002021
	43.379	-0.005428		56.38	0.00086	0.000331	-0.002017
	43.406	-0.005424		56.422	0.00084	0.000309	-0.002013
	43.433	-0.005421		56.465	0.00082	0.000288	-0.002007
	43.461	-0.005417		56.507	0.0008	0.000266	-0.002
	43.488	-0.005413		56.549	0.00078	0.000244	-0.001993
	43.515	-0.005408		56.592	0.000759	0.000221	-0.001985
	43.542	-0.005404		56.634	0.000738	0.000199	-0.001976
	43.57	-0.0054		56.677	0.000717	0.000176	-0.001966
	43.597	-0.005396		56.719	0.000696	0.000153	-0.001955
	43.624	-0.005392		56.762	0.000675	0.00013	-0.001944
	43.652	-0.005388		56.804	0.000653	0.000107	-0.001932
	43.679	-0.005384		56.847	0.000631	8.4e-05	-0.001919
	43.706	-0.00538		56.889	0.000609	6e-05	-0.001906
	43.733	-0.005377		56.931	0.000587	3.7e-05	-0.001892
	43.761	-0.005373		56.974	0.000565	1.3e-05	-0.001879
	43.788	-0.00537		57.016	0.000542	-1.1e-05	-0.001864
	43.815	-0.005367		57.059	0.00052	-3.5e-05	-0.00185
	43.843	-0.005364		57.101	0.000497	-5.9e-05	-0.001835
	43.87	-0.005361		57.144	0.000474	-8.3e-05	-0.00182
	43.897	-0.005358		57.186	0.00045	-0.000107	-0.001805
	43.924	-0.005356		57.229	0.000427	-0.000132	-0.00179
	43.952	-0.005354		57.271	0.000403	-0.000156	-0.001774
	43.979	-0.005352		57.314	0.000379	-0.000181	-0.001759
	44.006	-0.005351		57.356	0.000355	-0.000205	-0.001744
	44.034	-0.00535		57.398	0.000331	-0.00023	-0.001728
	44.061	-0.005349		57.441	0.000307	-0.000254	-0.001713
	44.088	-0.005348		57.483	0.000283	-0.000279	-0.001698
	44.115	-0.005348		57.526	0.000258	-0.000304	-0.001683
	44.143	-0.005348		57.568	0.000233	-0.000329	-0.001668
	44.17	-0.005349		57.611	0.000208	-0.000354	-0.001653
	44.197	-0.005349		57.653	0.000183	-0.000379	-0.001639
	44.224	-0.005351		57.696	0.000158	-0.000404	-0.001625
	44.252	-0.005352		57.738	0.000133	-0.000429	-0.001611
	44.279	-0.005354		57.78	0.000108	-0.000454	-0.001598
	44.306	-0.005356		57.823	8.2e-05	-0.000479	-0.001585
	44.334	-0.005359		57.865	5.6e-05	-0.000504	-0.001572
	44.361	-0.005362		57.908	3.1e-05	-0.000529	-0.00156
	44.388	-0.005365		57.95	5e-06	-0.000554	-0.001548
	44.415	-0.005369		57.993	-2.1e-05	-0.000579	-0.001537
	44.443	-0.005373		58.035	-4.7e-05	-0.000604	-0.001526
	44.47	-0.005377		58.078	-7.4e-05	-0.000629	-0.001516
	44.497	-0.005382		58.12	-0.0001	-0.000654	-0.001506
	44.525	-0.005387		58.163	-0.000126	-0.000679	-0.001497
	44.552	-0.005392		58.205	-0.000153	-0.000704	-0.001488
	44.579	-0.005398		58.247	-0.000179	-0.000729	-0.00148
	44.606	-0.005404		58.29	-0.000206	-0.000755	-0.001472
	44.634	-0.00541		58.332	-0.000232	-0.000779	-0.001464
	44.661	-0.005417		58.375	-0.000259	-0.000804	-0.001458
	44.688	-0.005424		58.417	-0.000286	-0.000829	-0.001451
	44.716	-0.005431		58.46	-0.000313	-0.000854	-0.001445
	44.743	-0.005439		58.502	-0.00034	-0.000879	-0.001439
	44.77	-0.005446		58.545	-0.000367	-0.000904	-0.001433
	44.797	-0.005454		58.587	-0.000393	-0.000928	-0.001428
	44.825	-0.005462		58.629	-0.00042	-0.000953	-0.001423
	44.852	-0.005471		58.672	-0.000447	-0.000978	-0.001418
	44.879	-0.005479		58.714	-0.000474	-0.001002	-0.001413
	44.906	-0.005488		58.757	-0.000501	-0.001026	-0.001408
	44.934	-0.005497		58.799	-0.000528	-0.001051	-0.001403
	44.961	-0.005506		58.842	-0.000555	-0.001075	-0.001398
	44.988	-0.005515		58.884	-0.000582	-0.001099	-0.001393
	45.016	-0.005524		58.927	-0.000609	-0.001123	-0.001388
	45.043	-0.005533		58.969	-0.000636	-0.001147	-0.001383
	45.07	-0.005542		59.012	-0.000663	-0.001171	-0.001378
	45.097	-0.005552		59.054	-0.00069	-0.001194	-0.001372
	45.125	-0.005561		59.096	-0.000717	-0.001218	-0.001366
	45.152	-0.00557		59.139	-0.000744	-0.001241	-0.001361
	45.179	-0.005579		59.181	-0.00077	-0.001264	-0.001354
	45.207	-0.005588		59.224	-0.000797	-0.001287	-0.001348
	45.234	-0.005597		59.266	-0.000824	-0.00131	-0.001342
	45.261	-0.005606		59.309	-0.00085	-0.001332	-0.001335
	45.288	-0.005614		59.351	-0.000876	-0.001355	-0.001328
	45.316	-0.005623		59.394	-0.000903	-0.001377	-0.001322
	45.343	-0.005631		59.436	-0.000929	-0.001399	-0.001315
	45.37	-0.005639		59.478	-0.000955	-0.001421	-0.001307
	45.398	-0.005647		59.521	-0.00098	-0.001442	-0.0013
	45.425	-0.005655		59.563	-0.001006	-0.001463	-0.001293
	45.452	-0.005663		59.606	-0.001032	-0.001484	-0.001286
	45.479	-0.00567		59.648	-0.001057	-0.001505	-0.001279
	45.507	-0.005677		59.691	-0.001082	-0.001526	-0.001272
	45.534	-0.005684		59.733	-0.001108	-0.001546	-0.001266
	45.561	-0.00569		59.776	-0.001132	-0.001566	-0.001259
	45.588	-0.005697		59.818	-0.001157	-0.001585	-0.001253
	45.616	-0.005703		59.861	-0.001182	-0.001605	-0.001247
	45.643	-0.005708		59.903	-0.001206	-0.001624	-0.001241
	45.67	-0.005714		59.945	-0.00123	-0.001643	-0.001236
	45.698	-0.005719		59.988	-0.001254	-0.001661	-0.001231
	45.725	-0.005725		60.03	-0.001278	-0.001679	-0.001226
	45.752	-0.005729		60.073	-0.001301	-0.001697	-0.001222
	45.779	-0.005734		60.115	-0.001324	-0.001714	-0.001218
	45.807	-0.005739		60.158	-0.001347	-0.001731	-0.001215
	45.834	-0.005743		60.2	-0.00137	-0.001747	-0.001213
	45.861	-0.005747		60.243	-0.001392	-0.001764	-0.001211
	45.889	-0.005751		60.285	-0.001414	-0.001779	-0.00121
	45.916	-0.005755		60.327	-0.001436	-0.001795	-0.001209
	45.943	-0.005758		60.37	-0.001458	-0.00181	-0.001209
	45.97	-0.005762		60.412	-0.001479	-0.001825	-0.00121
	45.998	-0.005765		60.455	-0.0015	-0.001839	-0.001211
	46.025	-0.005769		60.497	-0.001521	-0.001852	-0.001214
	46.052	-0.005772		60.54	-0.001541	-0.001866	-0.001216
	46.08	-0.005775		60.582	-0.001562	-0.001879	-0.00122
	46.107	-0.005777		60.625	-0.001581	-0.001891	-0.001224
	46.134	-0.00578		60.667	-0.001601	-0.001903	-0.001229
	46.161	-0.005783		60.71	-0.00162	-0.001915	-0.001235
	46.189	-0.005786		60.752	-0.001639	-0.001926	-0.001241
	46.216	-0.005788		60.794	-0.001657	-0.001937	-0.001248
	46.243	-0.005791		60.837	-0.001676	-0.001947	-0.001256
	46.27	-0.005793		60.879	-0.001693	-0.001956	-0.001265
	46.298	-0.005796		60.922	-0.001711	-0.001966	-0.001274
	46.325	-0.005798		60.964	-0.001728	-0.001974	-0.001284
	46.352	-0.0058		61.007	-0.001745	-0.001983	-0.001294
	46.38	-0.005803		61.049	-0.001761	-0.00199	-0.001305
	46.407	-0.005805		61.092	-0.001777	-0.001998	-0.001317
	46.434	-0.005807		61.134	-0.001793	-0.002005	-0.001329
	46.461	-0.00581		61.176	-0.001808	-0.002011	-0.001341
	46.489	-0.005812		61.219	-0.001823	-0.002017	-0.001354
	46.516	-0.005814		61.261	-0.001837	-0.002022	-0.001367
	46.543	-0.005817		61.304	-0.001851	-0.002027	-0.00138
	46.571	-0.005819		61.346	-0.001865	-0.002031	-0.001394
	46.598	-0.005822		61.389	-0.001878	-0.002035	-0.001408
	46.625	-0.005825		61.431	-0.001891	-0.002039	-0.001422
	46.652	-0.005827		61.474	-0.001904	-0.002042	-0.001436
	46.68	-0.00583		61.516	-0.001916	-0.002044	-0.00145
	46.707	-0.005833		61.559	-0.001927	-0.002046	-0.001463
	46.734	-0.005836		61.601	-0.001938	-0.002047	-0.001477
	46.761	-0.005839		61.643	-0.001949	-0.002048	-0.00149
	46.789	-0.005842		61.686	-0.001959	-0.002049	-0.001502
	46.816	-0.005845		61.728	-0.001969	-0.002049	-0.001515
	46.843	-0.005848		61.771	-0.001979	-0.002048	-0.001526
	46.871	-0.005852		61.813	-0.001988	-0.002047	-0.001538
	46.898	-0.005855		61.856	-0.001996	-0.002046	-0.001548
	46.925	-0.005859		61.898	-0.002004	-0.002044	-0.001558
	46.952	-0.005862		61.941	-0.002012	-0.002041	-0.001567
	46.98	-0.005866		61.983	-0.002019	-0.002038	-0.001575
	47.007	-0.00587		62.025	-0.002026	-0.002035	-0.001583
	47.034	-0.005874		62.068	-0.002032	-0.002031	-0.00159
	47.062	-0.005878		62.11	-0.002038	-0.002027	-0.001595
	47.089	-0.005882		62.153	-0.002043	-0.002022	-0.0016
	47.116	-0.005886		62.195	-0.002048	-0.002017	-0.001605
	47.143	-0.00589		62.238	-0.002052	-0.002011	-0.001608
	47.171	-0.005894		62.28	-0.002056	-0.002005	-0.00161
	47.198	-0.005898		62.323	-0.002059	-0.001998	-0.001612
	47.225	-0.005902		62.365	-0.002062	-0.001991	-0.001612
	47.253	-0.005906		62.408	-0.002064	-0.001983	-0.001612
	47.28	-0.00591		62.45	-0.002066	-0.001975	-0.001611
	47.307	-0.005915		62.492	-0.002067	-0.001967	-0.001609
	47.334	-0.005919		62.535	-0.002068	-0.001958	-0.001606
	47.362	-0.005923		62.577	-0.002068	-0.001948	-0.001603
	47.389	-0.005927		62.62	-0.002068	-0.001939	-0.001599
	47.416	-0.005931		62.662	-0.002067	-0.001928	-0.001594
	47.443	-0.005935		62.705	-0.002065	-0.001918	-0.001589
	47.471	-0.005939		62.747	-0.002064	-0.001907	-0.001583
	47.498	-0.005943		62.79	-0.002061	-0.001895	-0.001576
	47.525	-0.005947		62.832	-0.002058	-0.001883	-0.001569
	47.553	-0.005951		62.874	-0.002055	-0.001871	-0.001562
	47.58	-0.005955		62.917	-0.002051	-0.001858	-0.001554
	47.607	-0.005959		62.959	-0.002046	-0.001845	-0.001546
	47.634	-0.005963		63.002	-0.002041	-0.001831	-0.001538
	47.662	-0.005967		63.044	-0.002036	-0.001817	-0.00153
	47.689	-0.005971		63.087	-0.00203	-0.001802	-0.001522
	47.716	-0.005975		63.129	-0.002023	-0.001788	-0.001514
	47.744	-0.005979		63.172	-0.002016	-0.001772	-0.001506
	47.771	-0.005983		63.214	-0.002008	-0.001757	-0.001498
	47.798	-0.005987		63.257	-0.002	-0.001741	-0.00149
	47.825	-0.005991		63.299	-0.001991	-0.001724	-0.001483
	47.853	-0.005994		63.341	-0.001982	-0.001708	-0.001476
	47.88	-0.005998		63.384	-0.001972	-0.00169	-0.001469
	47.907	-0.006002		63.426	-0.001962	-0.001673	-0.001463
	47.935	-0.006006		63.469	-0.001951	-0.001655	-0.001458
	47.962	-0.006009		63.511	-0.00194	-0.001637	-0.001453
	47.989	-0.006013		63.554	-0.001928	-0.001618	-0.001448
	48.016	-0.006016		63.596	-0.001916	-0.001599	-0.001445
	48.044	-0.00602		63.639	-0.001903	-0.00158	-0.001441
	48.071	-0.006023		63.681	-0.00189	-0.001561	-0.001439
	48.098	-0.006026		63.723	-0.001876	-0.001541	-0.001437
	48.125	-0.006029		63.766	-0.001862	-0.00152	-0.001436
	48.153	-0.006032		63.808	-0.001848	-0.0015	-0.001436
	48.18	-0.006035		63.851	-0.001833	-0.001479	-0.001436
	48.207	-0.006038		63.893	-0.001817	-0.001458	-0.001438
	48.235	-0.00604		63.936	-0.001801	-0.001436	-0.00144
	48.262	-0.006043		63.978	-0.001785	-0.001414	-0.001442
	48.289	-0.006045		64.021	-0.001768	-0.001392	-0.001446
	48.316	-0.006047		64.063	-0.00175	-0.00137	-0.00145
	48.344	-0.006049		64.106	-0.001733	-0.001348	-0.001455
	48.371	-0.00605		64.148	-0.001715	-0.001325	-0.00146
	48.398	-0.006052		64.19	-0.001696	-0.001302	-0.001466
	48.426	-0.006053		64.233	-0.001677	-0.001278	-0.001472
	48.453	-0.006054		64.275	-0.001658	-0.001255	-0.001479
	48.48	-0.006055		64.318	-0.001638	-0.001231	-0.001487
	48.507	-0.006056		64.36	-0.001618	-0.001207	-0.001495
	48.535	-0.006056		64.403	-0.001598	-0.001182	-0.001503
	48.562	-0.006056		64.445	-0.001577	-0.001158	-0.001511
	48.589	-0.006056		64.488	-0.001556	-0.001133	-0.001519
	48.617	-0.006056		64.53	-0.001534	-0.001108	-0.001527
	48.644	-0.006056		64.572	-0.001513	-0.001083	-0.001536
	48.671	-0.006055		64.615	-0.001491	-0.001058	-0.001544
	48.698	-0.006054		64.657	-0.001468	-0.001032	-0.001552
	48.726	-0.006053		64.7	-0.001446	-0.001006	-0.001559
	48.753	-0.006052		64.742	-0.001423	-0.000981	-0.001567
	48.78	-0.00605		64.785	-0.001399	-0.000955	-0.001574
	48.807	-0.006048		64.827	-0.001376	-0.000929	-0.00158
	48.835	-0.006046		64.87	-0.001352	-0.000902	-0.001586
	48.862	-0.006044		64.912	-0.001328	-0.000876	-0.001591
	48.889	-0.006042		64.955	-0.001304	-0.00085	-0.001596
	48.917	-0.006039		64.997	-0.001279	-0.000823	-0.0016
	48.944	-0.006036		65.039	-0.001254	-0.000796	-0.001604
	48.971	-0.006033		65.082	-0.001229	-0.000769	-0.001606
	48.998	-0.00603		65.124	-0.001204	-0.000743	-0.001608
	49.026	-0.006027		65.167	-0.001179	-0.000716	-0.001609
	49.053	-0.006023		65.209	-0.001153	-0.000689	-0.00161
	49.08	-0.006019		65.252	-0.001127	-0.000662	-0.001609
	49.108	-0.006015		65.294	-0.001102	-0.000634	-0.001608
	49.135	-0.006011		65.337	-0.001075	-0.000607	-0.001606
	49.162	-0.006007		65.379	-0.001049	-0.00058	-0.001604
	49.189	-0.006002		65.421	-0.001023	-0.000553	-0.0016
	49.217	-0.005998		65.464	-0.000996	-0.000526	-0.001596
	49.244	-0.005993		65.506	-0.00097	-0.000498	-0.001591
	49.271	-0.005988		65.549	-0.000943	-0.000471	-0.001586
	49.299	-0.005983		65.591	-0.000916	-0.000444	-0.00158
	49.326	-0.005977		65.634	-0.000889	-0.000417	-0.001573
	49.353	-0.005972		65.676	-0.000862	-0.000389	-0.001566
	49.38	-0.005966		65.719	-0.000835	-0.000362	-0.001558
	49.408	-0.005961		65.761	-0.000808	-0.000335	-0.00155
	49.435	-0.005955		65.804	-0.000781	-0.000308	-0.001542
	49.462	-0.005949		65.846	-0.000753	-0.000281	-0.001533
	49.489	-0.005943		65.888	-0.000726	-0.000253	-0.001524
	49.517	-0.005937		65.931	-0.000699	-0.000226	-0.001515
	49.544	-0.005931		65.973	-0.000671	-0.000199	-0.001506
	49.571	-0.005925		66.016	-0.000644	-0.000173	-0.001497
	49.599	-0.005919		66.058	-0.000617	-0.000146	-0.001488
	49.626	-0.005913		66.101	-0.000589	-0.000119	-0.00148
	49.653	-0.005907		66.143	-0.000562	-9.2e-05	-0.001471
	49.68	-0.005901		66.186	-0.000534	-6.5e-05	-0.001463
	49.708	-0.005894		66.228	-0.000507	-3.9e-05	-0.001455
	49.735	-0.005888		66.27	-0.00048	-1.2e-05	-0.001448
	49.762	-0.005882		66.313	-0.000453	1.4e-05	-0.001442
	49.79	-0.005876		66.355	-0.000426	4e-05	-0.001436
	49.817	-0.00587		66.398	-0.000399	6.7e-05	-0.00143
	49.844	-0.005864		66.44	-0.000372	9.3e-05	-0.001426
	49.871	-0.005858		66.483	-0.000345	0.000119	-0.001422
	49.899	-0.005852		66.525	-0.000318	0.000145	-0.00142
	49.926	-0.005846		66.568	-0.000292	0.000171	-0.001418
	49.953	-0.005841		66.61	-0.000265	0.000196	-0.001417
	49.981	-0.005835		66.653	-0.000239	0.000222	-0.001417
	50.008	-0.005829		66.695	-0.000213	0.000247	-0.001418
	50.035	-0.005824		66.737	-0.000186	0.000273	-0.001421
	50.062	-0.005818		66.78	-0.000161	0.000298	-0.001425
	50.09	-0.005813		66.822	-0.000135	0.000323	-0.001429
	50.117	-0.005808		66.865	-0.000109	0.000348	-0.001435
	50.144	-0.005802		66.907	-8.4e-05	0.000373	-0.001443
	50.171	-0.005797		66.95	-5.8e-05	0.000398	-0.001451
	50.199	-0.005792		66.992	-3.3e-05	0.000423	-0.001461
	50.226	-0.005787		67.035	-8e-06	0.000447	-0.001472
	50.253	-0.005783		67.077	1.6e-05	0.000472	-0.001485
	50.281	-0.005778		67.119	4.1e-05	0.000496	-0.001498
	50.308	-0.005773		67.162	6.5e-05	0.00052	-0.001513
	50.335	-0.005769		67.204	8.9e-05	0.000544	-0.00153
	50.362	-0.005764		67.247	0.000113	0.000568	-0.001547
	50.39	-0.00576		67.289	0.000137	0.000591	-0.001566
	50.417	-0.005756		67.332	0.00016	0.000615	-0.001586
	50.444	-0.005751		67.374	0.000183	0.000638	-0.001607
	50.472	-0.005747		67.417	0.000206	0.000661	-0.00163
	50.499	-0.005743		67.459	0.000229	0.000684	-0.001654
	50.526	-0.005739		67.502	0.000251	0.000707	-0.001678
	50.553	-0.005736		67.544	0.000274	0.00073	-0.001704
	50.581	-0.005732		67.586	0.000296	0.000752	-0.001732
	50.608	-0.005729		67.629	0.000317	0.000775	-0.00176
	50.635	-0.005725		67.671	0.000339	0.000797	-0.001789
	50.663	-0.005722		67.714	0.00036	0.000819	-0.00182
	50.69	-0.005719		67.756	0.000381	0.00084	-0.001852
	50.717	-0.005715		67.799	0.000402	0.000862	-0.001884
	50.744	-0.005712		67.841	0.000423	0.000883	-0.001918
	50.772	-0.005709		67.884	0.000443	0.000904	-0.001953
	50.799	-0.005707		67.926	0.000463	0.000925	-0.001989
	50.826	-0.005704		67.968	0.000483	0.000945	-0.002026
	50.853	-0.005701		68.011	0.000503	0.000966	-0.002065
	50.881	-0.005698		68.053	0.000522	0.000986	-0.002104
	50.908	-0.005696		68.096	0.000541	0.001006	-0.002145
	50.935	-0.005694		68.138	0.00056	0.001025	-0.002186
	50.963	-0.005691		68.181	0.000579	0.001044	-0.002229
	50.99	-0.005689		68.223	0.000597	0.001064	-0.002274
	51.017	-0.005687		68.266	0.000615	0.001082	-0.002319
	51.044	-0.005684		68.308	0.000633	0.001101	-0.002366
	51.072	-0.005682		68.351	0.000651	0.001119	-0.002414
	51.099	-0.00568		68.393	0.000668	0.001137	-0.002463
	51.126	-0.005678		68.435	0.000686	0.001155	-0.002514
	51.154	-0.005676		68.478	0.000703	0.001173	-0.002567
	51.181	-0.005673		68.52	0.000719	0.00119	-0.002621
	51.208	-0.005671		68.563	0.000736	0.001207	-0.002676
	51.235	-0.005669		68.605	0.000752	0.001224	-0.002733
	51.263	-0.005667		68.648	0.000768	0.00124	-0.002792
	51.29	-0.005665		68.69	0.000784	0.001256	-0.002852
	51.317	-0.005662		68.733	0.0008	0.001272	-0.002915
	51.345	-0.00566		68.775	0.000815	0.001288	-0.002979
	51.372	-0.005658		68.817	0.00083	0.001303	-0.003045
	51.399	-0.005656		68.86	0.000845	0.001318	-0.003113
	51.426	-0.005653		68.902	0.00086	0.001333	-0.003183
	51.454	-0.005651		68.945	0.000875	0.001347	-0.003255
	51.481	-0.005648		68.987	0.000889	0.001361	-0.003329
	51.508	-0.005646		69.03	0.000903	0.001375	-0.003406
	51.535	-0.005643		69.072	0.000917	0.001389	-0.003484
	51.563	-0.00564		69.115	0.00093	0.001402	-0.003565
	51.59	-0.005637		69.157	0.000944	0.001415	-0.003649
	51.617	-0.005635		69.2	0.000957	0.001428	-0.003735
	51.645	-0.005632		69.242	0.00097	0.001441	-0.003824
	51.672	-0.005629		69.284	0.000983	0.001453	-0.003915
	51.699	-0.005626		69.327	0.000995	0.001465	-0.004009
	51.726	-0.005623		69.369	0.001008	0.001477	-0.004106
	51.754	-0.00562		69.412	0.00102	0.001489	-0.004205
	51.781	-0.005616		69.454	0.001032	0.0015	-0.004307
	51.808	-0.005613		69.497	0.001043	0.001511	-0.004413
	51.836	-0.00561		69.539	0.001055	0.001522	-0.004521
	51.863	-0.005607		69.582	0.001066	0.001533	-0.004632
	51.89	-0.005603		69.624	0.001077	0.001543	-0.004746
	51.917	-0.0056		69.666	0.001088	0.001554	-0.004863
	51.945	-0.005597		69.709	0.001098	0.001564	-0.004983
	51.972	-0.005593		69.751	0.001108	0.001573	-0.005107
	51.999	-0.00559		69.794	0.001119	0.001583	-0.005233
	52.027	-0.005586		69.836	0.001128	0.001593	-0.005363
	52.054	-0.005583		69.879	0.001138	0.001602	-0.005495
	52.081	-0.005579		69.921	0.001148	0.001611	-0.005631
	52.108	-0.005575		69.964	0.001157	0.00162	-0.00577
	52.136	-0.005572		70.006	0.001166	0.001629	-0.005912
	52.163	-0.005568		70.049	0.001175	0.001637	-0.006057
	52.19	-0.005564		70.091	0.001183	0.001645	-0.006205
	52.217	-0.005561		70.133	0.001192	0.001654	-0.006356
	52.245	-0.005557		70.176	0.0012	0.001662	-0.00651
	52.272	-0.005553		70.218	0.001208	0.00167	-0.006667
	52.299	-0.005549		70.261	0.001216	0.001678	-0.006828
	52.327	-0.005546		70.303	0.001223	0.001685	-0.006991
	52.354	-0.005542		70.346	0.00123	0.001693	-0.007157
	52.381	-0.005538		70.388	0.001238	0.0017	-0.007326
	52.408	-0.005534		70.431	0.001244	0.001707	-0.007498
	52.436	-0.00553		70.473	0.001251	0.001714	-0.007672
	52.463	-0.005526		70.515	0.001258	0.001721	-0.00785
	52.49	-0.005522		70.558	0.001264	0.001728	-0.00803
	52.518	-0.005518		70.6	0.00127	0.001735	-0.008213
	52.545	-0.005515		70.643	0.001276	0.001742	-0.008399
	52.572	-0.005511		70.685	0.001282	0.001748	-0.008587
	52.599	-0.005507		70.728	0.001287	0.001755	-0.008778
	52.627	-0.005503		70.77	0.001293	0.001761	-0.008971
	52.654	-0.005499		70.813	0.001298	0.001767	-0.009167
	52.681	-0.005495		70.855	0.001303	0.001773	-0.009365
	52.708	-0.005491		70.898	0.001308	0.001779	-0.009566
	52.736	-0.005487		70.94	0.001312	0.001785	-0.009769
	52.763	-0.005483		70.982	0.001317	0.00179	-0.009975
	52.79	-0.00548		71.025	0.001321	0.001796	-0.010182
	52.818	-0.005476		71.067	0.001325	0.001801	-0.010392
	52.845	-0.005472		71.11	0.001329	0.001807	-0.010604
	52.872	-0.005468		71.152	0.001333	0.001812	-0.010818
	52.899	-0.005464		71.195	0.001337	0.001817	-0.011035
	52.927	-0.005461		71.237	0.00134	0.001822	-0.011253
	52.954	-0.005457		71.28	0.001343	0.001827	-0.011473
	52.981	-0.005453		71.322	0.001347	0.001832	-0.011695
	53.009	-0.00545		71.364	0.00135	0.001837	-0.011919
	53.036	-0.005446		71.407	0.001352	0.001841	-0.012145
	53.063	-0.005443		71.449	0.001355	0.001846	-0.012373
	53.09	-0.005439		71.492	0.001358	0.00185	-0.012602
	53.118	-0.005436		71.534	0.00136	0.001854	-0.012833
	53.145	-0.005432		71.577	0.001363	0.001858	-0.013065
	53.172	-0.005429		71.619	0.001365	0.001862	-0.013299
	53.2	-0.005426		71.662	0.001367	0.001866	-0.013534
	53.227	-0.005422		71.704	0.001369	0.00187	-0.01377
	53.254	-0.005419		71.747	0.001371	0.001874	-0.014008
	53.281	-0.005416		71.789	0.001372	0.001877	-0.014247
	53.309	-0.005413		71.831	0.001374	0.001881	-0.014487
	53.336	-0.00541		71.874	0.001376	0.001884	-0.014728
	53.363	-0.005407		71.916	0.001377	0.001887	-0.014971
	53.39	-0.005404		71.959	0.001378	0.001891	-0.015214
	53.418	-0.005401		72.001	0.001379	0.001894	-0.015457
	53.445	-0.005398		72.044	0.00138	0.001897	-0.015702
	53.472	-0.005396		72.086	0.001381	0.0019	-0.015947
	53.5	-0.005393		72.129	0.001382	0.001902	-0.016193
	53.527	-0.005391		72.171	0.001383	0.001905	-0.016439
	53.554	-0.005388		72.213	0.001384	0.001908	-0.016686
	53.581	-0.005386		72.256	0.001384	0.00191	-0.016933
	53.609	-0.005383		72.298	0.001385	0.001912	-0.01718
	53.636	-0.005381		72.341	0.001385	0.001915	-0.017428
	53.663	-0.005379		72.383	0.001386	0.001917	-0.017675
	53.691	-0.005377		72.426	0.001386	0.001919	-0.017923
	53.718	-0.005375		72.468	0.001386	0.001921	-0.01817
	53.745	-0.005373		72.511	0.001386	0.001923	-0.018417
	53.772	-0.005372		72.553	0.001386	0.001925	-0.018664
	53.8	-0.00537		72.596	0.001386	0.001927	-0.01891
	53.827	-0.005369		72.638	0.001386	0.001929	-0.019156
	53.854	-0.005367		72.68	0.001386	0.00193	-0.019401
	53.882	-0.005366		72.723	0.001386	0.001932	-0.019645
	53.909	-0.005365		72.765	0.001386	0.001934	-0.019889
	53.936	-0.005364		72.808	0.001386	0.001935	-0.020131
	53.963	-0.005363		72.85	0.001385	0.001936	-0.020373
	53.991	-0.005362		72.893	0.001385	0.001938	-0.020613
	54.018	-0.005362		72.935	0.001384	0.001939	-0.020852
	54.045	-0.005361		72.978	0.001384	0.00194	-0.021089
	54.072	-0.005361		73.02	0.001383	0.001941	-0.021325
	54.1	-0.00536		73.062	0.001383	0.001943	-0.021559
	54.127	-0.00536		73.105	0.001382	0.001944	-0.021791
	54.154	-0.00536		73.147	0.001382	0.001945	-0.022021
	54.182	-0.00536		73.19	0.001381	0.001946	-0.022249
	54.209	-0.00536		73.232	0.00138	0.001946	-0.022474
	54.236	-0.00536		73.275	0.00138	0.001947	-0.022698
	54.263	-0.00536		73.317	0.001379	0.001948	-0.022918
	54.291	-0.00536		73.36	0.001378	0.001949	-0.023136
	54.318	-0.00536		73.402	0.001378	0.001949	-0.023351
	54.345	-0.00536		73.445	0.001377	0.00195	-0.023563
	54.373	-0.00536		73.487	0.001376	0.001951	-0.023772
	54.4	-0.005361		73.529	0.001375	0.001951	-0.023977
	54.427	-0.005361		73.572	0.001375	0.001952	-0.024179
	54.454	-0.005361		73.614	0.001374	0.001952	-0.024377
	54.482	-0.005361		73.657	0.001373	0.001953	-0.024572
	54.509	-0.005362		73.699	0.001372	0.001953	-0.024763
	54.536	-0.005362		73.742	0.001372	0.001953	-0.024949
	54.564	-0.005362		73.784	0.001371	0.001954	-0.025131
	54.591	-0.005362		73.827	0.00137	0.001954	-0.025309
	54.618	-0.005362		73.869	0.001369	0.001954	-0.025483
	54.645	-0.005362		73.911	0.001369	0.001954	-0.025651
	54.673	-0.005362		73.954	0.001368	0.001954	-0.025815
	54.7	-0.005362		73.996	0.001367	0.001955	-0.025974
	54.727	-0.005362		74.039	0.001366	0.001955	-0.026128
	54.754	-0.005362		74.081	0.001366	0.001955	-0.026277
	54.782	-0.005362		74.124	0.001365	0.001955	-0.02642
	54.809	-0.005362		74.166	0.001365	0.001955	-0.026558
	54.836	-0.005361		74.209	0.001364	0.001954	-0.02669
	54.864	-0.005361		74.251	0.001363	0.001954	-0.026817
	54.891	-0.005361		74.294	0.001363	0.001954	-0.026937
	54.918	-0.005361		74.336	0.001362	0.001954	-0.027052
	54.945	-0.00536		74.378	0.001362	0.001954	-0.02716
	54.973	-0.00536		74.421	0.001361	0.001953	-0.027262
	55	-0.005359		74.463	0.001361	0.001953	-0.027358
	55.027	-0.005358		74.506	0.00136	0.001953	-0.027447
	55.055	-0.005358		74.548	0.00136	0.001952	-0.02753
	55.082	-0.005357		74.591	0.00136	0.001952	-0.027606
	55.109	-0.005356		74.633	0.001359	0.001951	-0.027676
	55.136	-0.005356		74.676	0.001359	0.00195	-0.027738
	55.164	-0.005355		74.718	0.001359	0.00195	-0.027794
	55.191	-0.005354		74.76	0.001359	0.001949	-0.027842
	55.218	-0.005353		74.803	0.001358	0.001948	-0.027884
	55.246	-0.005352		74.845	0.001358	0.001948	-0.027918
	55.273	-0.005351		74.888	0.001358	0.001947	-0.027945
	55.3	-0.00535		74.93	0.001358	0.001946	-0.027965
	55.327	-0.005348		74.973	0.001358	0.001945	-0.027977
	55.355	-0.005347		75.015	0.001358	0.001944	-0.027983
	55.382	-0.005346		75.058	0.001358	0.001943	-0.02798
	55.409	-0.005345		75.1	0.001358	0.001942	-0.027971
	55.436	-0.005343		75.143	0.001358	0.00194	-0.027954
	55.464	-0.005342		75.185	0.001358	0.001939	-0.02793
	55.491	-0.00534		75.227	0.001358	0.001938	-0.027898
	55.518	-0.005339		75.27	0.001358	0.001937	-0.027859
	55.546	-0.005337		75.312	0.001358	0.001935	-0.027812
	55.573	-0.005336		75.355	0.001359	0.001934	-0.027759
	55.6	-0.005334		75.397	0.001359	0.001932	-0.027698
	55.627	-0.005333		75.44	0.001359	0.001931	-0.027629
	55.655	-0.005331		75.482	0.001359	0.001929	-0.027554
	55.682	-0.00533		75.525	0.00136	0.001927	-0.027472
	55.709	-0.005328		75.567	0.00136	0.001926	-0.027382
	55.737	-0.005326		75.609	0.00136	0.001924	-0.027286
	55.764	-0.005325		75.652	0.00136	0.001922	-0.027183
	55.791	-0.005323		75.694	0.001361	0.00192	-0.027072
	55.818	-0.005322		75.737	0.001361	0.001919	-0.026956
	55.846	-0.00532		75.779	0.001361	0.001917	-0.026832
	55.873	-0.005318		75.822	0.001361	0.001915	-0.026703
	55.9	-0.005317		75.864	0.001362	0.001913	-0.026567
	55.928	-0.005315		75.907	0.001362	0.001911	-0.026424
	55.955	-0.005314		75.949	0.001362	0.001909	-0.026276
	55.982	-0.005312		75.992	0.001363	0.001907	-0.026121
	56.009	-0.005311		76.034	0.001363	0.001905	-0.02596
	56.037	-0.005309		76.076	0.001363	0.001903	-0.025794
	56.064	-0.005308		76.119	0.001363	0.001901	-0.025622
	56.091	-0.005307		76.161	0.001364	0.001899	-0.025445
	56.118	-0.005305		76.204	0.001364	0.001897	-0.025262
	56.146	-0.005304		76.246	0.001364	0.001895	-0.025073
	56.173	-0.005303		76.289	0.001364	0.001893	-0.02488
	56.2	-0.005302		76.331	0.001364	0.001891	-0.024682
	56.228	-0.005301		76.374	0.001364	0.001889	-0.024478
	56.255	-0.0053		76.416	0.001364	0.001887	-0.02427
	56.282	-0.005299		76.458	0.001364	0.001885	-0.024058
	56.309	-0.005298		76.501	0.001365	0.001883	-0.023841
	56.337	-0.005297		76.543	0.001365	0.001881	-0.02362
	56.364	-0.005296		76.586	0.001364	0.001879	-0.023394
	56.391	-0.005295		76.628	0.001364	0.001877	-0.023165
	56.419	-0.005295		76.671	0.001364	0.001875	-0.022931
	56.446	-0.005294		76.713	0.001364	0.001873	-0.022694
	56.473	-0.005294		76.756	0.001364	0.001871	-0.022454
	56.5	-0.005293		76.798	0.001364	0.001869	-0.02221
	56.528	-0.005293		76.841	0.001363	0.001868	-0.021962
	56.555	-0.005293		76.883	0.001363	0.001866	-0.021712
	56.582	-0.005293		76.925	0.001363	0.001864	-0.021459
	56.61	-0.005293		76.968	0.001362	0.001862	-0.021202
	56.637	-0.005293		77.01	0.001362	0.001861	-0.020943
	56.664	-0.005293		77.053	0.001361	0.001859	-0.020682
	56.691	-0.005293		77.095	0.001361	0.001857	-0.020418
	56.719	-0.005293		77.138	0.00136	0.001856	-0.020152
	56.746	-0.005294		77.18	0.001359	0.001854	-0.019884
	56.773	-0.005294		77.223	0.001359	0.001853	-0.019613
	56.8	-0.005295		77.265	0.001358	0.001851	-0.019341
	56.828	-0.005296		77.307	0.001357	0.00185	-0.019067
	56.855	-0.005297		77.35	0.001356	0.001848	-0.018792
	56.882	-0.005297		77.392	0.001355	0.001847	-0.018515
	56.91	-0.005298		77.435	0.001355	0.001845	-0.018237
	56.937	-0.0053		77.477	0.001354	0.001844	-0.017958
	56.964	-0.005301		77.52	0.001353	0.001842	-0.017678
	56.991	-0.005302		77.562	0.001352	0.001841	-0.017397
	57.019	-0.005303		77.605	0.00135	0.001839	-0.017115
	57.046	-0.005305		77.647	0.001349	0.001838	-0.016833
	57.073	-0.005306		77.69	0.001348	0.001836	-0.016551
	57.101	-0.005308		77.732	0.001347	0.001835	-0.016268
	57.128	-0.005309		77.774	0.001346	0.001833	-0.015985
	57.155	-0.005311		77.817	0.001345	0.001832	-0.015703
	57.182	-0.005312		77.859	0.001343	0.00183	-0.01542
	57.21	-0.005314		77.902	0.001342	0.001829	-0.015138
	57.237	-0.005316		77.944	0.001341	0.001827	-0.014856
	57.264	-0.005317		77.987	0.001339	0.001826	-0.014575
	57.292	-0.005319		78.029	0.001338	0.001824	-0.014294
	57.319	-0.00532		78.072	0.001337	0.001823	-0.014015
	57.346	-0.005322		78.114	0.001336	0.001821	-0.013736
	57.373	-0.005324		78.156	0.001334	0.001819	-0.013459
	57.401	-0.005325		78.199	0.001333	0.001818	-0.013182
	57.428	-0.005327		78.241	0.001332	0.001816	-0.012908
	57.455	-0.005329		78.284	0.00133	0.001814	-0.012634
	57.482	-0.00533		78.326	0.001329	0.001812	-0.012363
	57.51	-0.005332		78.369	0.001328	0.00181	-0.012093
	57.537	-0.005333		78.411	0.001326	0.001809	-0.011825
	57.564	-0.005335		78.454	0.001325	0.001807	-0.011559
	57.592	-0.005336		78.496	0.001324	0.001805	-0.011295
	57.619	-0.005337		78.539	0.001322	0.001803	-0.011033
	57.646	-0.005339		78.581	0.001321	0.001801	-0.010774
	57.673	-0.00534		78.623	0.00132	0.001799	-0.010517
	57.701	-0.005341		78.666	0.001319	0.001797	-0.010262
	57.728	-0.005342		78.708	0.001318	0.001794	-0.010011
	57.755	-0.005343		78.751	0.001316	0.001792	-0.009762
	57.783	-0.005344		78.793	0.001315	0.00179	-0.009516
	57.81	-0.005345		78.836	0.001314	0.001788	-0.009273
	57.837	-0.005346		78.878	0.001313	0.001786	-0.009033
	57.864	-0.005347		78.921	0.001312	0.001784	-0.008796
	57.892	-0.005348		78.963	0.001311	0.001781	-0.008562
	57.919	-0.005348		79.005	0.00131	0.001779	-0.008331
	57.946	-0.005349		79.048	0.001309	0.001777	-0.008104
	57.973	-0.005349		79.09	0.001308	0.001775	-0.00788
	58.001	-0.00535		79.133	0.001307	0.001772	-0.00766
	58.028	-0.00535		79.175	0.001307	0.00177	-0.007443
	58.055	-0.005351		79.218	0.001306	0.001768	-0.007229
	58.083	-0.005351		79.26	0.001305	0.001766	-0.007019
	58.11	-0.005351		79.303	0.001304	0.001763	-0.006813
	58.137	-0.005351		79.345	0.001304	0.001761	-0.00661
	58.164	-0.005351		79.388	0.001303	0.001759	-0.006411
	58.192	-0.005351		79.43	0.001302	0.001757	-0.006215
	58.219	-0.00535		79.472	0.001302	0.001755	-0.006023
	58.246	-0.00535		79.515	0.001301	0.001752	-0.005834
	58.274	-0.00535		79.557	0.0013	0.00175	-0.005649
	58.301	-0.005349		79.6	0.0013	0.001748	-0.005467
	58.328	-0.005349		79.642	0.001299	0.001746	-0.00529
	58.355	-0.005348		79.685	0.001299	0.001744	-0.005115
	58.383	-0.005347		79.727	0.001298	0.001743	-0.004944
	58.41	-0.005346		79.77	0.001298	0.001741	-0.004777
	58.437	-0.005346		79.812	0.001297	0.001739	-0.004613
	58.465	-0.005345		79.854	0.001297	0.001737	-0.004452
	58.492	-0.005344		79.897	0.001296	0.001735	-0.004295
	58.519	-0.005343		79.939	0.001296	0.001734	-0.004141
	58.546	-0.005342		79.982	0.001296	0.001732	-0.00399
	58.574	-0.00534		80.024	0.001295	0.001731	-0.003843
	58.601	-0.005339		80.067	0.001295	0.001729	-0.003699
	58.628	-0.005338		80.109	0.001294	0.001728	-0.003558
	58.655	-0.005337		80.152	0.001294	0.001727	-0.00342
	58.683	-0.005335		80.194	0.001294	0.001725	-0.003285
	58.71	-0.005334		80.237	0.001293	0.001724	-0.003153
	58.737	-0.005333		80.279	0.001293	0.001723	-0.003024
	58.765	-0.005331		80.321	0.001292	0.001722	-0.002898
	58.792	-0.00533		80.364	0.001292	0.001721	-0.002775
	58.819	-0.005329		80.406	0.001292	0.00172	-0.002654
	58.846	-0.005327		80.449	0.001291	0.001719	-0.002536
	58.874	-0.005326		80.491	0.001291	0.001718	-0.002421
	58.901	-0.005324		80.534	0.001291	0.001717	-0.002309
	58.928	-0.005323		80.576	0.00129	0.001716	-0.002199
	58.956	-0.005321		80.619	0.00129	0.001715	-0.002091
	58.983	-0.00532		80.661	0.00129	0.001714	-0.001986
	59.01	-0.005319		80.703	0.001289	0.001714	-0.001883
	59.037	-0.005317		80.746	0.001289	0.001713	-0.001782
	59.065	-0.005316		80.788	0.001289	0.001712	-0.001684
	59.092	-0.005314		80.831	0.001288	0.001711	-0.001587
	59.119	-0.005313		80.873	0.001288	0.001711	-0.001493
	59.147	-0.005311		80.916	0.001288	0.00171	-0.0014
	59.174	-0.00531		80.958	0.001287	0.001709	-0.00131
	59.201	-0.005309		81.001	0.001287	0.001709	-0.001221
	59.228	-0.005307		81.043	0.001287	0.001708	-0.001134
	59.256	-0.005306		81.086	0.001286	0.001707	-0.001049
	59.283	-0.005304		81.128	0.001286	0.001706	-0.000966
	59.31	-0.005303		81.17	0.001286	0.001706	-0.000884
	59.337	-0.005302		81.213	0.001286	0.001705	-0.000804
	59.365	-0.0053		81.255	0.001285	0.001704	-0.000725
	59.392	-0.005299		81.298	0.001285	0.001704	-0.000647
	59.419	-0.005298		81.34	0.001285	0.001703	-0.000571
	59.447	-0.005297		81.383	0.001285	0.001702	-0.000497
	59.474	-0.005296		81.425	0.001285	0.001701	-0.000423
	59.501	-0.005295		81.468	0.001284	0.001701	-0.000352
	59.528	-0.005294		81.51	0.001284	0.0017	-0.000281
	59.556	-0.005293		81.552	0.001284	0.001699	-0.000212
	59.583	-0.005293		81.595	0.001284	0.001698	-0.000143
	59.61	-0.005292		81.637	0.001284	0.001697	-7.7e-05
	59.638	-0.005292		81.68	0.001284	0.001697	-1.1e-05
	59.665	-0.005292		81.722	0.001284	0.001696	5.3e-05
	59.692	-0.005291		81.765	0.001284	0.001695	0.000117
	59.719	-0.005291		81.807	0.001284	0.001694	0.000179
	59.747	-0.005292		81.85	0.001284	0.001693	0.00024
	59.774	-0.005292		81.892	0.001284	0.001692	0.000299
	59.801	-0.005292		81.935	0.001284	0.001691	0.000358
	59.829	-0.005293		81.977	0.001284	0.00169	0.000415
	59.856	-0.005294		82.019	0.001284	0.00169	0.000472
	59.883	-0.005295		82.062	0.001284	0.001689	0.000527
	59.91	-0.005296		82.104	0.001284	0.001688	0.000582
	59.938	-0.005298		82.147	0.001284	0.001687	0.000635
	59.965	-0.005299		82.189	0.001284	0.001686	0.000687
	59.992	-0.005301		82.232	0.001284	0.001685	0.000738
	60.019	-0.005303		82.274	0.001285	0.001684	0.000789
	60.047	-0.005305		82.317	0.001285	0.001683	0.000838
	60.074	-0.005308		82.359	0.001285	0.001682	0.000887
	60.101	-0.00531		82.401	0.001285	0.001681	0.000934
	60.129	-0.005313		82.444	0.001285	0.00168	0.000981
	60.156	-0.005316		82.486	0.001286	0.001679	0.001027
	60.183	-0.005319		82.529	0.001286	0.001679	0.001072
	60.21	-0.005322		82.571	0.001286	0.001678	0.001116
	60.238	-0.005326		82.614	0.001287	0.001677	0.001159
	60.265	-0.005329		82.656	0.001287	0.001676	0.001202
	60.292	-0.005333		82.699	0.001288	0.001675	0.001244
	60.32	-0.005337		82.741	0.001288	0.001674	0.001284
	60.347	-0.005341		82.784	0.001288	0.001674	0.001324
	60.374	-0.005345		82.826	0.001289	0.001673	0.001364
	60.401	-0.005349		82.868	0.001289	0.001672	0.001402
	60.429	-0.005353		82.911	0.00129	0.001672	0.00144
	60.456	-0.005358		82.953	0.00129	0.001671	0.001477
	60.483	-0.005362		82.996	0.001291	0.00167	0.001514
	60.511	-0.005367		83.038	0.001291	0.001669	0.001549
	60.538	-0.005372		83.081	0.001292	0.001669	0.001584
	60.565	-0.005376		83.123	0.001293	0.001668	0.001618
	60.592	-0.005381		83.166	0.001293	0.001668	0.001652
	60.62	-0.005386		83.208	0.001294	0.001667	0.001685
	60.647	-0.005391		83.25	0.001295	0.001666	0.001717
	60.674	-0.005396		83.293	0.001295	0.001666	0.001749
	60.701	-0.005401		83.335	0.001296	0.001665	0.00178
	60.729	-0.005406		83.378	0.001297	0.001665	0.00181
	60.756	-0.005411		83.42	0.001298	0.001664	0.00184
	60.783	-0.005416		83.463	0.001298	0.001663	0.001869
	60.811	-0.00542		83.505	0.001299	0.001663	0.001897
	60.838	-0.005425		83.548	0.0013	0.001662	0.001925
	60.865	-0.00543		83.59	0.001301	0.001662	0.001953
	60.892	-0.005435		83.633	0.001302	0.001661	0.001979
	60.92	-0.00544		83.675	0.001303	0.001661	0.002006
	60.947	-0.005444		83.717	0.001304	0.00166	0.002031
	60.974	-0.005449		83.76	0.001305	0.001659	0.002056
	61.002	-0.005453		83.802	0.001306	0.001659	0.002081
	61.029	-0.005457		83.845	0.001307	0.001658	0.002105
	61.056	-0.005461		83.887	0.001308	0.001658	0.002128
	61.083	-0.005465		83.93	0.001309	0.001657	0.002151
	61.111	-0.005469		83.972	0.00131	0.001656	0.002174
	61.138	-0.005473		84.015	0.001311	0.001656	0.002196
	61.165	-0.005476		84.057	0.001312	0.001655	0.002217
	61.193	-0.005479		84.099	0.001314	0.001654	0.002238
	61.22	-0.005482		84.142	0.001315	0.001653	0.002258
	61.247	-0.005485		84.184	0.001316	0.001653	0.002278
	61.274	-0.005487		84.227	0.001318	0.001652	0.002298
	61.302	-0.00549		84.269	0.001319	0.001651	0.002317
	61.329	-0.005492		84.312	0.00132	0.00165	0.002335
	61.356	-0.005493		84.354	0.001322	0.001649	0.002353
	61.383	-0.005495		84.397	0.001323	0.001648	0.00237
	61.411	-0.005496		84.439	0.001325	0.001647	0.002387
	61.438	-0.005497		84.482	0.001326	0.001647	0.002403
	61.465	-0.005498		84.524	0.001328	0.001646	0.002419
	61.493	-0.005498		84.566	0.001329	0.001645	0.002434
	61.52	-0.005498		84.609	0.001331	0.001644	0.002449
	61.547	-0.005498		84.651	0.001333	0.001643	0.002463
	61.574	-0.005497		84.694	0.001334	0.001642	0.002477
	61.602	-0.005497		84.736	0.001336	0.001641	0.002489
	61.629	-0.005496		84.779	0.001338	0.00164	0.002502
	61.656	-0.005494		84.821	0.00134	0.001639	0.002513
	61.684	-0.005493		84.864	0.001342	0.001638	0.002524
	61.711	-0.005491		84.906	0.001343	0.001636	0.002535
	61.738	-0.005489		84.948	0.001345	0.001635	0.002544
	61.765	-0.005486		84.991	0.001347	0.001634	0.002553
	61.793	-0.005483		85.033	0.001349	0.001633	0.002562
	61.82	-0.005481		85.076	0.001351	0.001632	0.002569
	61.847	-0.005477		85.118	0.001353	0.001631	0.002576
	61.875	-0.005474		85.161	0.001355	0.00163	0.002582
	61.902	-0.00547		85.203	0.001357	0.001629	0.002588
	61.929	-0.005466		85.246	0.001359	0.001628	0.002592
	61.956	-0.005462		85.288	0.001361	0.001627	0.002596
	61.984	-0.005458		85.331	0.001363	0.001626	0.0026
	62.011	-0.005453		85.373	0.001365	0.001625	0.002603
	62.038	-0.005448		85.415	0.001367	0.001624	0.002605
	62.065	-0.005443		85.458	0.001369	0.001623	0.002606
	62.093	-0.005438		85.5	0.001371	0.001622	0.002607
	62.12	-0.005433		85.543	0.001374	0.001621	0.002607
	62.147	-0.005427		85.585	0.001376	0.00162	0.002606
	62.175	-0.005421		85.628	0.001378	0.001619	0.002605
	62.202	-0.005415		85.67	0.00138	0.001619	0.002603
	62.229	-0.005409		85.713	0.001382	0.001618	0.0026
	62.256	-0.005403		85.755	0.001384	0.001617	0.002597
	62.284	-0.005397		85.797	0.001386	0.001616	0.002594
	62.311	-0.00539		85.84	0.001388	0.001616	0.002589
	62.338	-0.005383		85.882	0.00139	0.001615	0.002585
	62.366	-0.005377		85.925	0.001393	0.001614	0.002579
	62.393	-0.00537		85.967	0.001395	0.001614	0.002573
	62.42	-0.005363		86.01	0.001397	0.001613	0.002567
	62.447	-0.005356		86.052	0.001399	0.001612	0.00256
	62.475	-0.005349		86.095	0.001401	0.001612	0.002553
	62.502	-0.005342		86.137	0.001403	0.001611	0.002545
	62.529	-0.005334		86.18	0.001405	0.001611	0.002537
	62.557	-0.005327		86.222	0.001407	0.00161	0.002528
	62.584	-0.00532		86.264	0.001409	0.00161	0.002519
	62.611	-0.005313		86.307	0.001411	0.00161	0.002509
	62.638	-0.005305		86.349	0.001413	0.001609	0.002499
	62.666	-0.005298		86.392	0.001415	0.001609	0.002489
	62.693	-0.005291		86.434	0.001417	0.001609	0.002478
	62.72	-0.005284		86.477	0.001419	0.001608	0.002467
	62.747	-0.005277		86.519	0.00142	0.001608	0.002456
	62.775	-0.005269		86.562	0.001421	0.001608	0.002443
	62.802	-0.005262		86.604	0.001423	0.001608	0.00243
	62.829	-0.005255		86.646	0.001424	0.001608	0.002418
	62.857	-0.005248		86.689	0.001425	0.001608	0.002405
	62.884	-0.005242		86.731	0.001426	0.001608	0.002393
	62.911	-0.005235		86.774	0.001427	0.001608	0.002381
	62.938	-0.005228		86.816	0.001428	0.001608	0.002368
	62.966	-0.005222		86.859	0.001429	0.001608	0.002356
	62.993	-0.005215		86.901	0.00143	0.001608	0.002344
	63.02	-0.005209		86.944	0.001431	0.001608	0.002332
	63.048	-0.005203		86.986	0.001432	0.001608	0.00232
	63.075	-0.005197		87.029	0.001433	0.001608	0.002308
	63.102	-0.005191		87.071	0.001434	0.001608	0.002297
	63.129	-0.005185		87.113	0.001436	0.001608	0.002285
	63.157	-0.005179		87.156	0.001437	0.001608	0.002273
	63.184	-0.005173		87.198	0.001438	0.001608	0.002261
	63.211	-0.005168		87.241	0.001439	0.001608	0.002249
	63.239	-0.005163		87.283	0.00144	0.001607	0.002237
	63.266	-0.005158		87.326	0.001441	0.001607	0.002225
	63.293	-0.005153		87.368	0.001442	0.001607	0.002213
	63.32	-0.005148		87.411	0.001443	0.001607	0.002202
	63.348	-0.005143		87.453	0.001444	0.001607	0.00219
	63.375	-0.005138		87.495	0.001445	0.001607	0.002178
	63.402	-0.005134		87.538	0.001446	0.001607	0.002166
	63.429	-0.005129		87.58	0.001447	0.001607	0.002154
	63.457	-0.005125		87.623	0.001448	0.001607	0.002142
	63.484	-0.005121		87.665	0.001449	0.001607	0.00213
	63.511	-0.005117		87.708	0.00145	0.001607	0.002118
	63.539	-0.005113		87.75	0.001451	0.001607	0.002107
	63.566	-0.005109		87.793	0.001452	0.001607	0.002095
	63.593	-0.005105		87.835	0.001453	0.001607	0.002083
	63.62	-0.005102		87.878	0.001454	0.001607	0.002071
	63.648	-0.005098		87.92	0.001455	0.001607	0.002059
	63.675	-0.005095		87.962	0.001455	0.001607	0.002047
	63.702	-0.005091		88.005	0.001456	0.001607	0.002035
	63.73	-0.005087		88.047	0.001457	0.001607	0.002023
	63.757	-0.005084		88.09	0.001458	0.001607	0.002011
	63.784	-0.005081		88.132	0.001459	0.001607	0.001999
	63.811	-0.005077		88.175	0.00146	0.001607	0.001988
	63.839	-0.005074		88.217	0.001461	0.001607	0.001976
	63.866	-0.00507		88.26	0.001462	0.001607	0.001964
	63.893	-0.005067		88.302	0.001463	0.001607	0.001952
	63.92	-0.005063		88.344	0.001464	0.001607	0.00194
	63.948	-0.005059		88.387	0.001464	0.001607	0.001928
	63.975	-0.005056		88.429	0.001465	0.001607	0.001916
	64.002	-0.005052		88.472	0.001466	0.001607	0.001904
	64.03	-0.005048		88.514	0.001467	0.001607	0.001892
	64.057	-0.005044		88.557	0.001468	0.001607	0.00188
	64.084	-0.00504		88.599	0.001469	0.001607	0.001868
	64.111	-0.005036		88.642	0.00147	0.001607	0.001857
	64.139	-0.005032		88.684	0.00147	0.001607	0.001845
	64.166	-0.005028		88.727	0.001471	0.001607	0.001833
	64.193	-0.005023		88.769	0.001472	0.001607	0.001821
	64.221	-0.005019		88.811	0.001473	0.001607	0.001809
	64.248	-0.005014		88.854	0.001474	0.001607	0.001797
	64.275	-0.005009		88.896	0.001474	0.001607	0.001785
	64.302	-0.005004		88.939	0.001475	0.001607	0.001773
	64.33	-0.004999		88.981	0.001476	0.001607	0.001762
	64.357	-0.004994		89.024	0.001477	0.001607	0.00175
	64.384	-0.004988		89.066	0.001477	0.001607	0.001738
	64.412	-0.004983		89.109	0.001478	0.001607	0.001726
	64.439	-0.004977		89.151	0.001479	0.001607	0.001714
	64.466	-0.004971		89.193	0.00148	0.001607	0.001703
	64.493	-0.004965		89.236	0.00148	0.001607	0.001691
	64.521	-0.004958		89.278	0.001481	0.001607	0.001679
	64.548	-0.004952		89.321	0.001482	0.001607	0.001667
	64.575	-0.004945		89.363	0.001483	0.001607	0.001656
	64.602	-0.004938		89.406	0.001483	0.001607	0.001644
	64.63	-0.004931		89.448	0.001484	0.001607	0.001632
	64.657	-0.004924		89.491	0.001485	0.001607	0.001621
	64.684	-0.004916		89.533	0.001485	0.001607	0.001609
	64.712	-0.004908		89.576	0.001486	0.001607	0.001597
	64.739	-0.004901		89.618	0.001487	0.001607	0.001586
	64.766	-0.004893		89.66	0.001487	0.001607	0.001574
	64.793	-0.004885		89.703	0.001488	0.001607	0.001562
	64.821	-0.004876		89.745	0.001489	0.001607	0.001551
	64.848	-0.004868		89.788	0.001489	0.001607	0.001539
	64.875	-0.004859		89.83	0.00149	0.001607	0.001528
	64.903	-0.004851		89.873	0.001491	0.001607	0.001516
	64.93	-0.004842		89.915	0.001491	0.001607	0.001505
	64.957	-0.004833		89.958	0.001492	0.001607	0.001493
	64.984	-0.004824		90	0.001492	0.001607	0.001482
	65.012	-0.004815
	65.039	-0.004806
	65.066	-0.004797
	65.094	-0.004788
	65.121	-0.004779
	65.148	-0.00477
	65.175	-0.004761
	65.203	-0.004752
	65.23	-0.004743
	65.257	-0.004734
	65.284	-0.004725
	65.312	-0.004716
	65.339	-0.004707
	65.366	-0.004699
	65.394	-0.00469
	65.421	-0.004682
	65.448	-0.004674
	65.475	-0.004666
	65.503	-0.004658
	65.53	-0.00465
	65.557	-0.004643
	65.585	-0.004635
	65.612	-0.004628
	65.639	-0.004622
	65.666	-0.004615
	65.694	-0.004609
	65.721	-0.004603
	65.748	-0.004597
	65.776	-0.004592
	65.803	-0.004586
	65.83	-0.004582
	65.857	-0.004577
	65.885	-0.004573
	65.912	-0.004569
	65.939	-0.004565
	65.966	-0.004561
	65.994	-0.004558
	66.021	-0.004555
	66.048	-0.004552
	66.076	-0.00455
	66.103	-0.004548
	66.13	-0.004546
	66.157	-0.004545
	66.185	-0.004543
	66.212	-0.004542
	66.239	-0.004541
	66.267	-0.00454
	66.294	-0.00454
	66.321	-0.00454
	66.348	-0.00454
	66.376	-0.00454
	66.403	-0.00454
	66.43	-0.00454
	66.458	-0.004541
	66.485	-0.004541
	66.512	-0.004542
	66.539	-0.004543
	66.567	-0.004544
	66.594	-0.004545
	66.621	-0.004546
	66.648	-0.004547
	66.676	-0.004548
	66.703	-0.004549
	66.73	-0.00455
	66.758	-0.004552
	66.785	-0.004553
	66.812	-0.004554
	66.839	-0.004556
	66.867	-0.004557
	66.894	-0.004558
	66.921	-0.004559
	66.949	-0.004561
	66.976	-0.004562
	67.003	-0.004563
	67.03	-0.004564
	67.058	-0.004565
	67.085	-0.004566
	67.112	-0.004567
	67.14	-0.004568
	67.167	-0.004569
	67.194	-0.00457
	67.221	-0.004571
	67.249	-0.004572
	67.276	-0.004573
	67.303	-0.004573
	67.33	-0.004574
	67.358	-0.004575
	67.385	-0.004575
	67.412	-0.004576
	67.44	-0.004577
	67.467	-0.004577
	67.494	-0.004578
	67.521	-0.004578
	67.549	-0.004579
	67.576	-0.00458
	67.603	-0.00458
	67.631	-0.004581
	67.658	-0.004582
	67.685	-0.004582
	67.712	-0.004583
	67.74	-0.004584
	67.767	-0.004585
	67.794	-0.004586
	67.822	-0.004587
	67.849	-0.004588
	67.876	-0.004589
	67.903	-0.004591
	67.931	-0.004592
	67.958	-0.004594
	67.985	-0.004595
	68.012	-0.004597
	68.04	-0.004599
	68.067	-0.004601
	68.094	-0.004603
	68.122	-0.004606
	68.149	-0.004608
	68.176	-0.004611
	68.203	-0.004614
	68.231	-0.004617
	68.258	-0.00462
	68.285	-0.004623
	68.313	-0.004627
	68.34	-0.00463
	68.367	-0.004634
	68.394	-0.004638
	68.422	-0.004642
	68.449	-0.004647
	68.476	-0.004651
	68.504	-0.004656
	68.531	-0.004661
	68.558	-0.004666
	68.585	-0.004671
	68.613	-0.004677
	68.64	-0.004683
	68.667	-0.004689
	68.694	-0.004695
	68.722	-0.004701
	68.749	-0.004708
	68.776	-0.004715
	68.804	-0.004723
	68.831	-0.00473
	68.858	-0.004738
	68.885	-0.004746
	68.913	-0.004755
	68.94	-0.004764
	68.967	-0.004773
	68.995	-0.004782
	69.022	-0.004792
	69.049	-0.004802
	69.076	-0.004813
	69.104	-0.004824
	69.131	-0.004835
	69.158	-0.004847
	69.186	-0.004859
	69.213	-0.004871
	69.24	-0.004884
	69.267	-0.004898
	69.295	-0.004911
	69.322	-0.004926
	69.349	-0.00494
	69.376	-0.004955
	69.404	-0.004971
	69.431	-0.004987
	69.458	-0.005003
	69.486	-0.00502
	69.513	-0.005037
	69.54	-0.005055
	69.567	-0.005073
	69.595	-0.005092
	69.622	-0.005111
	69.649	-0.005131
	69.677	-0.005151
	69.704	-0.005171
	69.731	-0.005192
	69.758	-0.005213
	69.786	-0.005235
	69.813	-0.005257
	69.84	-0.00528
	69.867	-0.005303
	69.895	-0.005327
	69.922	-0.005351
	69.949	-0.005375
	69.977	-0.0054
	70.004	-0.005425
	70.031	-0.005451
	70.058	-0.005477
	70.086	-0.005504
	70.113	-0.005531
	70.14	-0.005558
	70.168	-0.005586
	70.195	-0.005614
	70.222	-0.005642
	70.249	-0.005671
	70.277	-0.0057
	70.304	-0.00573
	70.331	-0.00576
	70.359	-0.00579
	70.386	-0.005821
	70.413	-0.005852
	70.44	-0.005883
	70.468	-0.005915
	70.495	-0.005947
	70.522	-0.005979
	70.549	-0.006012
	70.577	-0.006045
	70.604	-0.006078
	70.631	-0.006112
	70.659	-0.006146
	70.686	-0.006181
	70.713	-0.006215
	70.74	-0.00625
	70.768	-0.006286
	70.795	-0.006321
	70.822	-0.006357
	70.85	-0.006394
	70.877	-0.00643
	70.904	-0.006467
	70.931	-0.006504
	70.959	-0.006542
	70.986	-0.00658
	71.013	-0.006618
	71.041	-0.006657
	71.068	-0.006696
	71.095	-0.006735
	71.122	-0.006775
	71.15	-0.006815
	71.177	-0.006855
	71.204	-0.006896
	71.231	-0.006937
	71.259	-0.006978
	71.286	-0.00702
	71.313	-0.007062
	71.341	-0.007104
	71.368	-0.007147
	71.395	-0.007191
	71.422	-0.007234
	71.45	-0.007278
	71.477	-0.007323
	71.504	-0.007367
	71.532	-0.007413
	71.559	-0.007458
	71.586	-0.007504
	71.613	-0.007551
	71.641	-0.007598
	71.668	-0.007645
	71.695	-0.007693
	71.723	-0.007741
	71.75	-0.007789
	71.777	-0.007839
	71.804	-0.007888
	71.832	-0.007938
	71.859	-0.007988
	71.886	-0.008039
	71.913	-0.008091
	71.941	-0.008142
	71.968	-0.008195
	71.995	-0.008247
	72.023	-0.0083
	72.05	-0.008354
	72.077	-0.008408
	72.104	-0.008463
	72.132	-0.008518
	72.159	-0.008574
	72.186	-0.00863
	72.214	-0.008686
	72.241	-0.008744
	72.268	-0.008801
	72.295	-0.008859
	72.323	-0.008918
	72.35	-0.008977
	72.377	-0.009036
	72.405	-0.009096
	72.432	-0.009157
	72.459	-0.009218
	72.486	-0.009279
	72.514	-0.009341
	72.541	-0.009404
	72.568	-0.009467
	72.595	-0.00953
	72.623	-0.009594
	72.65	-0.009658
	72.677	-0.009723
	72.705	-0.009788
	72.732	-0.009854
	72.759	-0.00992
	72.786	-0.009986
	72.814	-0.010053
	72.841	-0.010121
	72.868	-0.010189
	72.896	-0.010257
	72.923	-0.010326
	72.95	-0.010395
	72.977	-0.010464
	73.005	-0.010534
	73.032	-0.010605
	73.059	-0.010675
	73.087	-0.010747
	73.114	-0.010818
	73.141	-0.01089
	73.168	-0.010963
	73.196	-0.011035
	73.223	-0.011108
	73.25	-0.011182
	73.277	-0.011256
	73.305	-0.01133
	73.332	-0.011405
	73.359	-0.01148
	73.387	-0.011555
	73.414	-0.011631
	73.441	-0.011707
	73.468	-0.011783
	73.496	-0.01186
	73.523	-0.011937
	73.55	-0.012014
	73.578	-0.012092
	73.605	-0.01217
	73.632	-0.012249
	73.659	-0.012328
	73.687	-0.012407
	73.714	-0.012487
	73.741	-0.012567
	73.769	-0.012648
	73.796	-0.012728
	73.823	-0.01281
	73.85	-0.012891
	73.878	-0.012973
	73.905	-0.013056
	73.932	-0.013139
	73.959	-0.013222
	73.987	-0.013306
	74.014	-0.01339
	74.041	-0.013475
	74.069	-0.01356
	74.096	-0.013645
	74.123	-0.013731
	74.15	-0.013817
	74.178	-0.013904
	74.205	-0.013991
	74.232	-0.014079
	74.26	-0.014167
	74.287	-0.014256
	74.314	-0.014345
	74.341	-0.014434
	74.369	-0.014524
	74.396	-0.014615
	74.423	-0.014706
	74.451	-0.014797
	74.478	-0.014889
[truncated: 569 more rows]

## Sheet: Figure 4a
Figure 4a
		Anisotropy [mp]
	Time / h	6a			6a in the presence of 1 eqv. Arl2
	2	40	9	13	29	0	0
	4	53	14	47	43	47	47
	6	48	28	58	51	57	70
	8	69	51	67	59	60	59
	24	94	91	100	94	98	96
	48	97	100	100	100	100	100

## Sheet: Figure 4b
Figure 4b
		Anisotropy [mp]
	Conc./nM	Deltazinone 1 + PDEδ + Arl2•GppNHp, r.t.			6a + PDEδ + Arl2•GppNHp, r.t.
	500	58.6667	61	86.3333	57.6667	76	79.3333	106.5
	250	47	68.6667	87	46.6667	68	73	96
	125	69.3333	70.3333	88.6667	66.6667	70.6667	104	122.75
	62.5	71.3333	65.6667	90	56.3333	73	76.3333	108.75
	31.25	81.6667	70	107.667	75.6667	73.3333	119.667	129.75
	15.625	68.6667	92	110.667	64.6667	79.6667	102.667	122.75
	7.8125	90.3333	102.333	124	89.3333	95.6667	121.333	148.75
	3.90625	82	105.333	122.333	75.3333	87	115	142
	1.95312	98.6667	111.333	155.667	97.6667	101.667	139.333	165
	0.976563	80	104.667	146.333	85.6667	104	119.667	147.25
	0.488281	107	109	156.333	92.3333	120.667	146.333	163.25
	0.244141	89.6667	110.667	139.667	84.6667	117	123	153
	0.12207	98.6667	117.333	157	89.3333	110.667	155	162.25
	0.061035	85.6667	111.667	149.667	78.6667	115.333	144	154.25
	0.030518	97.6667	124.667	154.333	93.3333	121.667	152.667	165.75
	0	86.6667	110.333	140	73.3333	101.333	105.667	147.25

## Sheet: Figure 4c
Figure 4c
		Anisotropy [mp]
	Conc./nM	Deltazinone 1 + PDEδ + Arl2•GppNHp, 37 °C			6a + PDEδ + Arl2•GppNHp, 37 °C			1) 6a + PDEδ, 37 °C. o.n. 2) followed by Arl2•GppNHp, 37 °C
	1000	23	18.6667	17.6667
	500	14.3333	7.33333	26	25.3333	23.6667	24.3333	3	14	35
	250	28.3333	26	33	17.6667	9.66667	19	24	31	-4
	125	17.3333	21.6667	41	30	33.3333	18	22	33	42
	62.5	46	38.6667	57.3333	19.3333	10.3333	27.6667	-5	0	24
	31.25	43.6667	33.3333	53.3333	37.6667	41	28	10	17	39
	15.625	61	59.6667	76.3333	40.6667	28.3333	31.3333	22	46	15
	7.8125	51	45.3333	70.3333	72.3333	63.6667	56.3333	54	38	33
	3.90625	83	89	86.6667	67	58	51.6667	51	74	40
	1.95312	62.3333	56	85.6667	86	78	67.6667	60	90	71
	0.976563	104.333	101.333	84.3333	70.6667	69	69.3333	67	57	78
	0.488281	70.3333	73.3333	87	102.333	98	74	77	79	104
	0.244141	84	84.6667	89.3333	70.6667	69.3333	65.3333	81	80	79
	0.12207	63.6667	61.6667	75	90	93.3333	88	92	83	93
	0.061035	86.3333	84	72	71.3333	61.3333	71.6667	89	89	65
	0	55.3333	63.6667	64	59.6667	55	75	57	48	49

## Sheet: Figure 4d
Figure 4d		15 min compound incubation
		% soluble fraction of PDEδ
	Temperature / °C	DMSO (0.1%)			6a_10μM
	45.8	100	100	100	100	100	100
	49.7	108	99	64	223	186	116
	53.5	42	105	59	365	161	61
	57.4	0	23	0	249	179	133
	64.3	0	0	0	148	200	31
	67	0	0	0	52	131	24
	70	0	0	0	1	26	0
	73.6	0	0	0	0	0	0
	82.7	0	0	0	0	0	0

## Sheet: Figure 4e
Figure 4e		2 hr compound incubation
		% soluble fraction of PDEδ
	Temperature / °C	DMSO (0.1%)			6a_10μM
	45.8	100	100	100	100	100	100
	49.7	54	95	97	87	105	156
	53.5	29	78	27	77	103	153
	57.4	23	72	0	68	112	171
	64.3	14	0	0	118	101	125
	67	8	0	0	203	87	121
	70	9	0	0	87	135	116
	73.6	0	0	0	13	128	66
	82.7	0	0	0	10	11	0

[truncated: 30 more sheets: Figure 4f, Figure 4g, Figure 4h, Figure 4i, Figure 4j, Figure 5a, Figure 5b, Figure 5c, Figure 5d, Figure 5e, Figure 5f, Figure 6a, Figure 6b, Figure 6c, Figure 6d, Figure S1b, Figure S1c, Figure S1d, Figure S2a, Figure S3b …]
